# Supplementary material for: 2,2′-(Hexane-1,6-di­yl)diisoquinolinium tetra­chloridozincate(II)
Source: Acta Crystallogr Sect E Struct Rep Online. 2009 May 20;65(Pt 6):m655. doi: 10.1107/S1600536809017693 (PMC2969707; doi:10.1107/S1600536809017693)
Supplement: Supplementary file 1 [file e-65-0m655-sup1.cif]

##############################################################################
###                                                                        ###
###        Electronic paper (Acta Crystallographica Section E)             ###
###                                                                        ###
##############################################################################
#                                                                            #
# This CIF contains the data in a paper accepted for publication in Acta     #
# Crystallographica Section E. It conforms to the requirements of Notes      #
# for Authors for Section E, and has been peer reviewed under the auspices   #
# of the IUCr Commission on Journals.                                        #
#                                                                            #
# Full details of the Crystallographic Information File format               #
# are given in the paper "The Crystallographic Information File (CIF):       #
# a New Standard Archive File for Crystallography" by S. R. Hall, F. H.      #
# Allen and I. D. Brown [Acta Cryst. (1991), A47, 655-685].                  #
#                                                                            #
# The current version of the core CIF dictionary is obtainable from          #
# ftp://ftp.iucr.org/pub/cif_core.dic. The current version number is 2.4.    #
#                                                                            #
# Software is freely available for graphical display of the structure(s) in  #
# this CIF.  For information consult the CIF home page http://www.iucr.org/  #
# cif/home.html                                                              #
#                                                                            #
# This file may be used for bona fide research purposes within the           #
# scientific community so long as proper attribution is given to the journal # 
# article from which it was obtained.                                        #
#                                                                            #
##############################################################################
                                             
data_global
_audit_creation_method     SHELXL-97
_journal_date_recd_electronic     2009-04-07
_journal_date_accepted     2009-05-11
_journal_name_full     'Acta Crystallographica, Section E'
_journal_year     2009
_journal_volume     65
_journal_issue      6
_journal_page_first     m655
_journal_page_last     m655
_journal_paper_category     QM
_journal_coeditor_code     BQ2137
_publ_contact_author_name     'Xin Xiao'
_publ_contact_author_address
;
Institute of Applied Chemistry
Guizhou University
Guiyang, 550025,
People's Republic of China
;
_publ_contact_author_email     gyhxxiaoxin@163.com
_publ_contact_author_fax     '86 851 3620906'
_publ_contact_author_phone     '86 851 3620906'
_publ_section_title
;
2,2'-(Hexane-1,6-diyl)diisoquinolinium tetrachloridozincate(II)
;
loop_
    _publ_author_name
    _publ_author_address
    'Pei-Hua Ma'
;
Key Laboratory of Macrocyclic and Supramolecular Chemistry of Guizhou Province,
Guizhou University,
Guiyang 550025,
People's Republic of China
;
    'Zhi-Fang Fan'
;
Key Laboratory of Macrocyclic and Supramolecular Chemistry of Guizhou Province,
Guizhou University,
Guiyang 550025,
People's Republic of China
;
    'Yun-Qian Zhang'
;
Key Laboratory of Macrocyclic and Supramolecular Chemistry of Guizhou Province,
Guizhou University,
Guiyang 550025,
People's Republic of China
;
    'Xin Xiao'
;
Institute of Applied Chemistry
Guizhou University
Guiyang 550025
People's Republic of China
;
    'Sai-Feng Xue'
;
Key Laboratory of Macrocyclic and Supramolecular Chemistry of Guizhou Province,
Guizhou University,
Guiyang 550025,
People's Republic of China
;
data_I
_audit_creation_method     SHELXL-97
_chemical_name_systematic
;
2,2'-(Hexane-1,6-diyl)diisoquinolinium tetrachloridozincate(II)
;
_chemical_name_common     ?
_chemical_formula_moiety     'C24 H26 N2 2+, Cl4 Zn1 2-'
_chemical_formula_sum     'C24 H26 Cl4 N2 Zn'
_chemical_formula_iupac     '(C24 H26 N2) [Zn Cl4]'
_chemical_formula_weight     549.66
_chemical_melting_point     ?
_symmetry_cell_setting     monoclinic
_symmetry_space_group_name_H-M     'P 21'
_symmetry_space_group_name_Hall     'p 2yb'
loop_
    _symmetry_equiv_pos_as_xyz
    'x, y, z'
    '-x, y+1/2, -z'
_cell_length_a     10.066(2)
_cell_length_b     24.666(5)
_cell_length_c     10.392(2)
_cell_angle_alpha     90.000
_cell_angle_beta     108.826(2)
_cell_angle_gamma     90.000
_cell_volume     2442.2(8)
_cell_formula_units_Z     4
_cell_measurement_reflns_used     8189
_cell_measurement_theta_min     1.65
_cell_measurement_theta_max     25.02
_cell_measurement_temperature     293(2)
_exptl_crystal_description     prism
_exptl_crystal_colour     colorless
_exptl_crystal_size_max     0.24
_exptl_crystal_size_mid     0.22
_exptl_crystal_size_min     0.19
_exptl_crystal_density_diffrn     1.495
_exptl_crystal_density_meas     ?
_exptl_crystal_density_method     'not measured'
_exptl_crystal_F_000     1128
_exptl_absorpt_coefficient_mu     1.458
_exptl_absorpt_correction_type     multi-scan
_exptl_absorpt_process_details     '(SADABS; Bruker, 2005)'
_exptl_absorpt_correction_T_min     0.708
_exptl_absorpt_correction_T_max     0.755
_exptl_special_details
;
;
_diffrn_ambient_temperature     293(2)
_diffrn_radiation_type     MoK\a
_diffrn_radiation_wavelength     0.71073
_diffrn_radiation_source     'fine-focus sealed tube'
_diffrn_radiation_monochromator     graphite
_diffrn_measurement_device_type     'Bruker SMART CCD area-detector'
_diffrn_measurement_method     '\f and \w'
_diffrn_detector_area_resol_mean     ?
_diffrn_reflns_number     11146
_diffrn_reflns_av_R_equivalents     0.0273
_diffrn_reflns_av_sigmaI/netI     0.0538
_diffrn_reflns_theta_min     1.65
_diffrn_reflns_theta_max     25.01
_diffrn_reflns_theta_full     25.01
_diffrn_measured_fraction_theta_max     0.986
_diffrn_measured_fraction_theta_full     0.986
_diffrn_reflns_limit_h_min     -11
_diffrn_reflns_limit_h_max     11
_diffrn_reflns_limit_k_min     -29
_diffrn_reflns_limit_k_max     29
_diffrn_reflns_limit_l_min     -12
_diffrn_reflns_limit_l_max     12
_diffrn_standards_number     0
_diffrn_standards_interval_count     0
_diffrn_standards_interval_time     0
_diffrn_standards_decay_%     ?
_refine_special_details
;
Refinement of <i>F</i>^2^ against ALL reflections. The weighted <i>R</i>-factor
<i>wR</i> and goodness of fit <i>S</i> are based on <i>F</i>^2^, conventional
<i>R</i>-factors <i>R</i> are based on <i>F</i>, with <i>F</i> set to zero for
negative <i>F</i>^2^. The threshold expression of <i>F</i>^2^ >
\s(<i>F</i>^2^) is used only for calculating <i>R</i>-factors(gt) <i>etc</i>.
and is not relevant to the choice of reflections for refinement.
<i>R</i>-factors based on <i>F</i>^2^ are statistically about twice as large
as those based on <i>F</i>, and <i>R</i>- factors based on ALL data will be
even larger.
;
_reflns_number_total     8189
_reflns_number_gt     6898
_reflns_threshold_expression     I>2\s(I)
_refine_ls_structure_factor_coef     Fsqd
_refine_ls_matrix_type     full
_refine_ls_R_factor_all     0.0524
_refine_ls_R_factor_gt     0.0413
_refine_ls_wR_factor_gt     0.0963
_refine_ls_wR_factor_ref     0.1010
_refine_ls_goodness_of_fit_ref     1.048
_refine_ls_restrained_S_all     1.048
_refine_ls_number_reflns     8189
_refine_ls_number_parameters     559
_refine_ls_number_restraints     1
_refine_ls_hydrogen_treatment     constr
_refine_ls_weighting_scheme     calc
_refine_ls_weighting_details
                'calc w=1/[\s^2^(Fo^2^)+(0.0514P)^2^+] where P=(Fo^2^+2Fc^2^)/3'
_atom_sites_solution_hydrogens     geom
_atom_sites_solution_primary     direct
_atom_sites_solution_secondary     difmap
_refine_ls_shift/su_max     0.000
_refine_ls_shift/su_mean     0.000
_refine_diff_density_max     0.528
_refine_diff_density_min     -0.274
_refine_ls_extinction_method     none
_refine_ls_extinction_coef     ?
_refine_ls_abs_structure_details     'Flack (1983)'
_refine_ls_abs_structure_Flack     0.263(12)
loop_
    _atom_type_symbol
    _atom_type_description
    _atom_type_scat_dispersion_real
    _atom_type_scat_dispersion_imag
    _atom_type_scat_source
    'C' 'C' 0.0033 0.0016
                         'International Tables Vol C Tables 4.2.6.8 and 6.1.1.4'
    'H' 'H' 0.0000 0.0000
                         'International Tables Vol C Tables 4.2.6.8 and 6.1.1.4'
    'Cl' 'Cl' 0.1484 0.1585
                         'International Tables Vol C Tables 4.2.6.8 and 6.1.1.4'
    'N' 'N' 0.0061 0.0033
                         'International Tables Vol C Tables 4.2.6.8 and 6.1.1.4'
    'Zn' 'Zn' 0.2839 1.4301
                         'International Tables Vol C Tables 4.2.6.8 and 6.1.1.4'
_computing_data_collection     'SMART (Bruker, 2002)'
_computing_cell_refinement     'SAINT (Bruker, 2002)'
_computing_data_reduction     'SAINT (Bruker, 2002)'
_computing_structure_solution     'SHELXS97 (Sheldrick, 2008)'
_computing_structure_refinement     'SHELXL97 (Sheldrick, 2008)'
_computing_molecular_graphics     'ORTEP-3 for Windows (Farrugia, 1997)'
_computing_publication_material     'WinGX (Farrugia, 1999)'
loop_
    _atom_site_type_symbol
    _atom_site_label
    _atom_site_fract_x
    _atom_site_fract_y
    _atom_site_fract_z
    _atom_site_U_iso_or_equiv
    _atom_site_adp_type
    _atom_site_calc_flag
    _atom_site_refinement_flags
    _atom_site_occupancy
    _atom_site_disorder_assembly
    _atom_site_disorder_group
    C C1 0.6424(7) 0.8906(2) 0.5696(6) 0.0438(16) Uani d . 1 . .
    H H1 0.7012 0.8939 0.6590 0.053 Uiso calc R 1 . .
    C C2 0.5037(7) 0.8871(2) 0.5450(6) 0.0402(14) Uani d . 1 . .
    H H2 0.4674 0.8885 0.6167 0.048 Uiso calc R 1 . .
    C C3 0.4126(6) 0.8813(2) 0.4109(6) 0.0327(14) Uani d . 1 . .
    C C4 0.4749(6) 0.8794(2) 0.3035(6) 0.0331(13) Uani d . 1 . .
    C C5 0.6204(6) 0.8838(2) 0.3404(6) 0.0340(14) Uani d . 1 . .
    H H5 0.6622 0.8827 0.2726 0.041 Uiso calc R 1 . .
    C C6 0.2646(7) 0.8791(2) 0.3751(7) 0.0445(15) Uani d . 1 . .
    H H6 0.2228 0.8793 0.4428 0.053 Uiso calc R 1 . .
    C C7 0.1821(6) 0.8766(2) 0.2405(6) 0.0449(15) Uani d . 1 . .
    H H7 0.0849 0.8766 0.2178 0.054 Uiso calc R 1 . .
    C C8 0.2448(6) 0.8740(2) 0.1369(6) 0.0381(14) Uani d . 1 . .
    H H8 0.1881 0.8713 0.0466 0.046 Uiso calc R 1 . .
    C C9 0.3871(6) 0.8754(2) 0.1673(6) 0.0363(14) Uani d . 1 . .
    H H9 0.4265 0.8737 0.0978 0.044 Uiso calc R 1 . .
    C C10 0.8554(6) 0.8982(3) 0.5011(7) 0.0489(18) Uani d . 1 . .
    H H10A 0.8835 0.8890 0.4229 0.059 Uiso calc R 1 . .
    H H10B 0.9052 0.8744 0.5753 0.059 Uiso calc R 1 . .
    C C11 0.8960(6) 0.9567(2) 0.5418(6) 0.0413(14) Uani d . 1 . .
    H H11A 0.8836 0.9637 0.6290 0.050 Uiso calc R 1 . .
    H H11B 0.8333 0.9806 0.4754 0.050 Uiso calc R 1 . .
    C C12 1.0468(6) 0.9698(3) 0.5517(6) 0.0444(16) Uani d . 1 . .
    H H12A 1.0569 0.9643 0.4628 0.053 Uiso calc R 1 . .
    H H12B 1.0637 1.0079 0.5741 0.053 Uiso calc R 1 . .
    C C13 1.1580(6) 0.9373(3) 0.6536(5) 0.0459(16) Uani d . 1 . .
    H H13A 1.2476 0.9449 0.6413 0.055 Uiso calc R 1 . .
    H H13B 1.1381 0.8991 0.6347 0.055 Uiso calc R 1 . .
    C C14 1.1717(5) 0.9480(3) 0.8037(5) 0.0375(13) Uani d . 1 . .
    H H14A 1.0799 0.9450 0.8147 0.045 Uiso calc R 1 . .
    H H14B 1.2318 0.9205 0.8603 0.045 Uiso calc R 1 . .
    C C15 1.2317(7) 1.0033(2) 0.8507(6) 0.0423(15) Uani d . 1 . .
    H H15A 1.3226 1.0068 0.8379 0.051 Uiso calc R 1 . .
    H H15B 1.1702 1.0309 0.7963 0.051 Uiso calc R 1 . .
    C C16 1.3714(6) 1.0060(2) 1.0920(6) 0.0343(14) Uani d . 1 . .
    H H16 1.4484 0.9960 1.0665 0.041 Uiso calc R 1 . .
    C C17 1.3897(6) 1.0148(2) 1.2312(6) 0.0313(13) Uani d . 1 . .
    C C18 1.2714(6) 1.0299(2) 1.2658(6) 0.0399(15) Uani d . 1 . .
    C C19 1.1421(6) 1.0346(2) 1.1615(7) 0.0464(16) Uani d . 1 . .
    H H19 1.0623 1.0443 1.1827 0.056 Uiso calc R 1 . .
    C C20 1.1325(6) 1.0252(2) 1.0313(6) 0.0444(15) Uani d . 1 . .
    H H20 1.0457 1.0279 0.9638 0.053 Uiso calc R 1 . .
    C C21 1.5238(6) 1.0102(2) 1.3312(6) 0.0321(14) Uani d . 1 . .
    H H21 1.6016 1.0009 1.3063 0.039 Uiso calc R 1 . .
    C C22 1.5376(7) 1.0196(2) 1.4624(6) 0.0445(15) Uani d . 1 . .
    H H22 1.6252 1.0156 1.5281 0.053 Uiso calc R 1 . .
    C C23 1.4217(8) 1.0354(2) 1.5025(7) 0.0524(19) Uani d . 1 . .
    H H23 1.4339 1.0422 1.5936 0.063 Uiso calc R 1 . .
    C C24 1.2900(7) 1.0407(2) 1.4061(7) 0.0473(16) Uani d . 1 . .
    H H24 1.2139 1.0513 1.4323 0.057 Uiso calc R 1 . .
    C C25 0.7866(6) 0.1287(3) 0.4333(6) 0.0461(15) Uani d . 1 . .
    H H25 0.8725 0.1260 0.5022 0.055 Uiso calc R 1 . .
    C C26 0.7785(7) 0.1196(3) 0.3046(7) 0.0488(17) Uani d . 1 . .
    H H26 0.8596 0.1109 0.2845 0.059 Uiso calc R 1 . .
    C C27 0.6484(6) 0.1228(2) 0.1972(6) 0.0355(13) Uani d . 1 . .
    C C28 0.5293(6) 0.1381(2) 0.2328(6) 0.0297(13) Uani d . 1 . .
    C C29 0.5447(6) 0.1472(2) 0.3690(5) 0.0289(12) Uani d . 1 . .
    H H29 0.4668 0.1571 0.3932 0.035 Uiso calc R 1 . .
    C C30 0.6318(7) 0.1124(3) 0.0592(6) 0.0437(16) Uani d . 1 . .
    H H30 0.7086 0.1019 0.0339 0.052 Uiso calc R 1 . .
    C C31 0.5034(7) 0.1177(2) -0.0365(6) 0.0439(15) Uani d . 1 . .
    H H31 0.4943 0.1110 -0.1270 0.053 Uiso calc R 1 . .
    C C32 0.3841(6) 0.1330(2) -0.0034(5) 0.0382(14) Uani d . 1 . .
    H H32 0.2975 0.1366 -0.0708 0.046 Uiso calc R 1 . .
    C C33 0.3975(6) 0.1422(2) 0.1286(6) 0.0346(13) Uani d . 1 . .
    H H33 0.3185 0.1516 0.1515 0.041 Uiso calc R 1 . .
    C C34 0.6825(6) 0.1510(2) 0.6086(6) 0.0400(14) Uani d . 1 . .
    H H34A 0.7411 0.1226 0.6628 0.048 Uiso calc R 1 . .
    H H34B 0.5909 0.1485 0.6203 0.048 Uiso calc R 1 . .
    C C35 0.7466(5) 0.2055(2) 0.6595(5) 0.0310(11) Uani d . 1 . .
    H H35A 0.6895 0.2338 0.6034 0.037 Uiso calc R 1 . .
    H H35B 0.8393 0.2075 0.6503 0.037 Uiso calc R 1 . .
    C C36 0.7584(5) 0.2156(2) 0.8064(5) 0.0322(13) Uani d . 1 . .
    H H36A 0.6688 0.2072 0.8181 0.039 Uiso calc R 1 . .
    H H36B 0.7763 0.2539 0.8257 0.039 Uiso calc R 1 . .
    C C37 0.8733(5) 0.1829(2) 0.9109(5) 0.0372(14) Uani d . 1 . .
    H H37A 0.8563 0.1447 0.8903 0.045 Uiso calc R 1 . .
    H H37B 0.8649 0.1891 1.0002 0.045 Uiso calc R 1 . .
    C C38 1.0249(5) 0.1961(2) 0.9173(5) 0.0355(13) Uani d . 1 . .
    H H38A 1.0890 0.1725 0.9836 0.043 Uiso calc R 1 . .
    H H38B 1.0354 0.1887 0.8294 0.043 Uiso calc R 1 . .
    C C39 1.0640(6) 0.2547(2) 0.9556(6) 0.0406(15) Uani d . 1 . .
    H H39A 1.0155 0.2781 0.8798 0.049 Uiso calc R 1 . .
    H H39B 1.0342 0.2646 1.0324 0.049 Uiso calc R 1 . .
    C C40 1.2976(6) 0.2689(2) 1.1181(6) 0.0328(13) Uani d . 1 . .
    H H40 1.2561 0.2702 1.1861 0.039 Uiso calc R 1 . .
    C C41 1.4448(6) 0.2733(2) 1.1543(6) 0.0280(13) Uani d . 1 . .
    C C42 1.5065(6) 0.2720(2) 1.0519(6) 0.0313(12) Uani d . 1 . .
    C C43 1.4151(6) 0.2673(2) 0.9159(6) 0.0360(14) Uani d . 1 . .
    H H43 1.4528 0.2670 0.8451 0.043 Uiso calc R 1 . .
    C C44 1.2763(6) 0.2631(2) 0.8872(6) 0.0376(14) Uani d . 1 . .
    H H44 1.2187 0.2603 0.7973 0.045 Uiso calc R 1 . .
    C C45 1.5328(6) 0.2760(2) 1.2922(6) 0.0327(13) Uani d . 1 . .
    H H45 1.4931 0.2763 1.3616 0.039 Uiso calc R 1 . .
    C C46 1.6741(6) 0.2781(2) 1.3229(6) 0.0358(14) Uani d . 1 . .
    H H46 1.7313 0.2805 1.4131 0.043 Uiso calc R 1 . .
    C C47 1.7329(6) 0.2767(2) 1.2202(6) 0.0422(14) Uani d . 1 . .
    H H47 1.8301 0.2778 1.2427 0.051 Uiso calc R 1 . .
    C C48 1.6543(6) 0.2737(2) 1.0885(6) 0.0379(15) Uani d . 1 . .
    H H48 1.6972 0.2728 1.0216 0.045 Uiso calc R 1 . .
    Cl Cl1 0.88950(14) 0.88576(5) 0.91266(15) 0.0409(3) Uani d . 1 . .
    Cl Cl2 0.81540(16) 0.97308(6) 1.18102(13) 0.0441(4) Uani d . 1 . .
    Cl Cl3 0.52795(15) 0.91812(7) 0.89273(15) 0.0475(4) Uani d . 1 . .
    Cl Cl4 0.76150(15) 1.02597(5) 0.82706(13) 0.0355(3) Uani d . 1 . .
    Cl Cl5 0.16104(15) 0.12917(5) 0.63448(13) 0.0358(3) Uani d . 1 . .
    Cl Cl6 0.38644(15) 0.24126(7) 0.56637(15) 0.0461(4) Uani d . 1 . .
    Cl Cl7 0.10464(16) 0.18099(6) 0.28203(13) 0.0444(4) Uani d . 1 . .
    Cl Cl8 0.02407(14) 0.26899(6) 0.54912(14) 0.0413(3) Uani d . 1 . .
    N N1 0.7007(5) 0.88939(18) 0.4672(5) 0.0365(11) Uani d . 1 . .
    N N2 1.2473(5) 1.01179(18) 0.9969(5) 0.0343(11) Uani d . 1 . .
    N N3 0.6674(5) 0.14215(18) 0.4643(5) 0.0339(11) Uani d . 1 . .
    N N4 1.2176(5) 0.26308(18) 0.9914(5) 0.0363(12) Uani d . 1 . .
    Zn Zn1 0.74988(6) 0.95121(2) 0.95564(6) 0.03348(16) Uani d . 1 . .
    Zn Zn2 0.16703(6) 0.20425(2) 0.50571(6) 0.03468(16) Uani d . 1 . .
loop_
    _atom_site_aniso_label
    _atom_site_aniso_U_11
    _atom_site_aniso_U_22
    _atom_site_aniso_U_33
    _atom_site_aniso_U_12
    _atom_site_aniso_U_13
    _atom_site_aniso_U_23
    C1 0.058(4) 0.040(3) 0.031(4) -0.001(3) 0.011(3) 0.001(3)
    C2 0.049(4) 0.038(3) 0.037(4) 0.001(3) 0.018(3) 0.003(3)
    C3 0.042(4) 0.022(3) 0.033(4) -0.002(3) 0.010(3) 0.004(2)
    C4 0.040(3) 0.030(3) 0.030(3) -0.002(2) 0.012(3) -0.001(2)
    C5 0.041(4) 0.039(3) 0.026(4) 0.002(3) 0.016(3) 0.001(3)
    C6 0.055(4) 0.041(3) 0.046(4) -0.006(3) 0.028(3) -0.004(3)
    C7 0.040(4) 0.044(4) 0.049(4) -0.007(3) 0.012(3) -0.006(3)
    C8 0.050(4) 0.036(3) 0.025(3) -0.003(3) 0.008(3) 0.001(3)
    C9 0.052(4) 0.035(3) 0.025(3) 0.001(3) 0.016(3) -0.001(3)
    C10 0.034(4) 0.053(4) 0.057(5) 0.010(3) 0.011(3) 0.002(3)
    C11 0.044(4) 0.046(4) 0.032(3) 0.005(3) 0.010(3) -0.004(3)
    C12 0.054(4) 0.050(4) 0.031(4) 0.001(3) 0.016(3) -0.004(3)
    C13 0.033(3) 0.072(5) 0.034(4) -0.003(3) 0.013(3) -0.004(3)
    C14 0.024(3) 0.054(3) 0.031(3) -0.004(3) 0.004(2) -0.003(3)
    C15 0.052(4) 0.044(4) 0.026(3) -0.001(3) 0.006(3) 0.005(3)
    C16 0.031(3) 0.030(3) 0.039(4) -0.002(2) 0.007(3) -0.007(3)
    C17 0.037(3) 0.021(3) 0.040(4) -0.002(2) 0.018(3) -0.005(2)
    C18 0.046(4) 0.030(3) 0.045(4) -0.009(3) 0.016(3) -0.006(3)
    C19 0.038(4) 0.049(4) 0.057(4) 0.003(3) 0.023(3) -0.007(3)
    C20 0.032(3) 0.053(4) 0.041(4) -0.003(3) 0.001(3) -0.007(3)
    C21 0.043(4) 0.027(3) 0.027(3) -0.004(2) 0.013(3) 0.004(2)
    C22 0.048(4) 0.032(3) 0.047(4) -0.005(3) 0.006(3) -0.001(3)
    C23 0.086(6) 0.038(4) 0.037(4) -0.015(4) 0.026(4) -0.004(3)
    C24 0.052(4) 0.050(4) 0.047(4) -0.010(3) 0.027(4) -0.009(3)
    C25 0.036(4) 0.050(4) 0.045(4) 0.001(3) 0.003(3) -0.003(3)
    C26 0.032(4) 0.054(4) 0.062(5) -0.007(3) 0.018(3) -0.012(4)
    C27 0.038(3) 0.034(3) 0.036(3) -0.010(3) 0.014(3) -0.007(3)
    C28 0.036(3) 0.022(3) 0.028(3) -0.003(2) 0.006(3) 0.002(2)
    C29 0.037(3) 0.026(3) 0.022(3) -0.002(2) 0.007(3) 0.003(2)
    C30 0.051(4) 0.047(4) 0.041(4) -0.006(3) 0.026(3) -0.011(3)
    C31 0.066(5) 0.042(4) 0.022(3) -0.009(3) 0.013(3) -0.006(3)
    C32 0.046(4) 0.034(3) 0.023(3) -0.002(3) -0.005(3) 0.004(2)
    C33 0.041(3) 0.022(3) 0.037(4) 0.005(2) 0.006(3) -0.003(2)
    C34 0.048(4) 0.041(3) 0.025(3) -0.006(3) 0.005(3) 0.001(3)
    C35 0.031(3) 0.036(3) 0.024(3) 0.000(2) 0.006(2) 0.005(3)
    C36 0.029(3) 0.035(3) 0.031(3) -0.004(2) 0.008(2) -0.005(2)
    C37 0.033(3) 0.048(3) 0.026(3) -0.010(3) 0.004(3) -0.003(3)
    C38 0.030(3) 0.042(3) 0.026(3) 0.000(3) -0.002(2) 0.000(3)
    C39 0.023(3) 0.045(4) 0.046(4) 0.001(2) 0.000(3) 0.000(3)
    C40 0.037(3) 0.025(3) 0.035(4) -0.001(2) 0.009(3) -0.004(3)
    C41 0.033(3) 0.023(3) 0.027(3) 0.001(2) 0.008(3) 0.001(2)
    C42 0.040(3) 0.028(3) 0.027(3) -0.002(2) 0.012(3) -0.002(2)
    C43 0.045(4) 0.040(3) 0.023(3) -0.002(3) 0.011(3) -0.001(3)
    C44 0.042(4) 0.045(3) 0.017(3) -0.004(3) -0.003(3) 0.003(3)
    C45 0.046(4) 0.025(3) 0.025(3) -0.001(2) 0.008(3) 0.000(2)
    C46 0.035(3) 0.039(3) 0.031(4) -0.001(3) 0.007(3) -0.003(3)
    C47 0.034(3) 0.045(3) 0.041(4) 0.005(3) 0.003(3) 0.004(3)
    C48 0.036(3) 0.048(4) 0.030(4) 0.002(3) 0.012(3) 0.001(3)
    Cl1 0.0365(8) 0.0378(8) 0.0471(9) 0.0038(6) 0.0118(7) 0.0051(7)
    Cl2 0.0472(9) 0.0663(10) 0.0171(7) -0.0117(7) 0.0082(7) -0.0044(6)
    Cl3 0.0333(8) 0.0687(10) 0.0425(9) -0.0064(7) 0.0152(7) -0.0095(8)
    Cl4 0.0477(9) 0.0298(7) 0.0268(7) 0.0028(6) 0.0089(7) 0.0055(6)
    Cl5 0.0482(9) 0.0368(7) 0.0206(7) 0.0020(6) 0.0087(6) 0.0039(6)
    Cl6 0.0305(8) 0.0726(10) 0.0371(9) -0.0096(7) 0.0133(7) -0.0084(8)
    Cl7 0.0476(9) 0.0655(10) 0.0196(7) -0.0127(7) 0.0101(7) -0.0041(7)
    Cl8 0.0319(8) 0.0489(8) 0.0412(9) 0.0032(6) 0.0092(7) 0.0054(7)
    N1 0.039(3) 0.038(3) 0.032(3) 0.006(2) 0.010(2) 0.002(2)
    N2 0.038(3) 0.036(3) 0.024(3) -0.001(2) 0.003(2) -0.001(2)
    N3 0.034(3) 0.032(3) 0.030(3) -0.002(2) 0.003(2) -0.002(2)
    N4 0.026(3) 0.030(3) 0.048(3) 0.003(2) 0.004(2) -0.002(2)
    Zn1 0.0339(4) 0.0408(4) 0.0251(3) -0.0015(3) 0.0086(3) 0.0010(3)
    Zn2 0.0316(4) 0.0468(4) 0.0246(4) -0.0016(3) 0.0077(3) 0.0014(3)
_geom_special_details
;
All e.s.d.'s (except the e.s.d. in the dihedral angle between two l.s. planes)
are estimated using the full covariance matrix. The cell e.s.d.'s are taken
into account individually in the estimation of e.s.d.'s in distances, angles
and torsion angles; correlations between e.s.d.'s in cell parameters are only
used when they are defined by crystal symmetry. An approximate (isotropic)
treatment of cell e.s.d.'s is used for estimating e.s.d.'s involving l.s.
planes.
;
loop_
    _geom_bond_atom_site_label_1
    _geom_bond_atom_site_label_2
    _geom_bond_site_symmetry_2
    _geom_bond_distance
    _geom_bond_publ_flag
    C1 C2 . 1.339(8) ?
    C1 N1 . 1.371(7) ?
    C1 H1 . 0.9300 ?
    C2 C3 . 1.407(8) ?
    C2 H2 . 0.9300 ?
    C3 C6 . 1.415(8) ?
    C3 C4 . 1.446(8) ?
    C4 C5 . 1.393(7) ?
    C4 C9 . 1.410(8) ?
    C5 N1 . 1.312(7) ?
    C5 H5 . 0.9300 ?
    C6 C7 . 1.378(8) ?
    C6 H6 . 0.9300 ?
    C7 C8 . 1.415(8) ?
    C7 H7 . 0.9300 ?
    C8 C9 . 1.364(8) ?
    C8 H8 . 0.9300 ?
    C9 H9 . 0.9300 ?
    C10 N1 . 1.497(7) ?
    C10 C11 . 1.521(9) ?
    C10 H10A . 0.9700 ?
    C10 H10B . 0.9700 ?
    C11 C12 . 1.522(7) ?
    C11 H11A . 0.9700 ?
    C11 H11B . 0.9700 ?
    C12 C13 . 1.501(8) ?
    C12 H12A . 0.9700 ?
    C12 H12B . 0.9700 ?
    C13 C14 . 1.543(7) ?
    C13 H13A . 0.9700 ?
    C13 H13B . 0.9700 ?
    C14 C15 . 1.508(8) ?
    C14 H14A . 0.9700 ?
    C14 H14B . 0.9700 ?
    C15 N2 . 1.491(7) ?
    C15 H15A . 0.9700 ?
    C15 H15B . 0.9700 ?
    C16 N2 . 1.327(7) ?
    C16 C17 . 1.414(8) ?
    C16 H16 . 0.9300 ?
    C17 C18 . 1.401(8) ?
    C17 C21 . 1.418(7) ?
    C18 C19 . 1.404(8) ?
    C18 C24 . 1.434(8) ?
    C19 C20 . 1.345(8) ?
    C19 H19 . 0.9300 ?
    C20 N2 . 1.356(7) ?
    C20 H20 . 0.9300 ?
    C21 C22 . 1.345(8) ?
    C21 H21 . 0.9300 ?
    C22 C23 . 1.414(8) ?
    C22 H22 . 0.9300 ?
    C23 C24 . 1.386(9) ?
    C23 H23 . 0.9300 ?
    C24 H24 . 0.9300 ?
    C25 C26 . 1.333(8) ?
    C25 N3 . 1.379(7) ?
    C25 H25 . 0.9300 ?
    C26 C27 . 1.422(8) ?
    C26 H26 . 0.9300 ?
    C27 C30 . 1.413(8) ?
    C27 C28 . 1.414(7) ?
    C28 C29 . 1.392(7) ?
    C28 C33 . 1.420(7) ?
    C29 N3 . 1.316(6) ?
    C29 H29 . 0.9300 ?
    C30 C31 . 1.359(8) ?
    C30 H30 . 0.9300 ?
    C31 C32 . 1.403(8) ?
    C31 H31 . 0.9300 ?
    C32 C33 . 1.354(8) ?
    C32 H32 . 0.9300 ?
    C33 H33 . 0.9300 ?
    C34 N3 . 1.474(7) ?
    C34 C35 . 1.510(7) ?
    C34 H34A . 0.9700 ?
    C34 H34B . 0.9700 ?
    C35 C36 . 1.514(7) ?
    C35 H35A . 0.9700 ?
    C35 H35B . 0.9700 ?
    C36 C37 . 1.535(7) ?
    C36 H36A . 0.9700 ?
    C36 H36B . 0.9700 ?
    C37 C38 . 1.541(7) ?
    C37 H37A . 0.9700 ?
    C37 H37B . 0.9700 ?
    C38 C39 . 1.519(8) ?
    C38 H38A . 0.9700 ?
    C38 H38B . 0.9700 ?
    C39 N4 . 1.483(7) ?
    C39 H39A . 0.9700 ?
    C39 H39B . 0.9700 ?
    C40 N4 . 1.311(7) ?
    C40 C41 . 1.411(7) ?
    C40 H40 . 0.9300 ?
    C41 C42 . 1.395(7) ?
    C41 C45 . 1.423(7) ?
    C42 C48 . 1.412(7) ?
    C42 C43 . 1.421(7) ?
    C43 C44 . 1.334(7) ?
    C43 H43 . 0.9300 ?
    C44 N4 . 1.391(7) ?
    C44 H44 . 0.9300 ?
    C45 C46 . 1.355(7) ?
    C45 H45 . 0.9300 ?
    C46 C47 . 1.378(7) ?
    C46 H46 . 0.9300 ?
    C47 C48 . 1.344(8) ?
    C47 H47 . 0.9300 ?
    C48 H48 . 0.9300 ?
    Cl1 Zn1 . 2.2773(15) y
    Cl2 Zn1 . 2.2836(15) y
    Cl3 Zn1 . 2.2674(16) y
    Cl4 Zn1 . 2.3023(14) y
    Cl5 Zn2 . 2.2969(14) y
    Cl6 Zn2 . 2.2826(16) y
    Cl7 Zn2 . 2.2770(15) y
    Cl8 Zn2 . 2.2898(15) y
loop_
    _geom_angle_atom_site_label_1
    _geom_angle_atom_site_label_2
    _geom_angle_atom_site_label_3
    _geom_angle_site_symmetry_1
    _geom_angle_site_symmetry_3
    _geom_angle
    _geom_angle_publ_flag
    C2 C1 N1 . . 122.1(6) ?
    C2 C1 H1 . . 118.9 ?
    N1 C1 H1 . . 118.9 ?
    C1 C2 C3 . . 120.1(6) ?
    C1 C2 H2 . . 120.0 ?
    C3 C2 H2 . . 120.0 ?
    C2 C3 C6 . . 123.9(5) ?
    C2 C3 C4 . . 117.5(6) ?
    C6 C3 C4 . . 118.5(5) ?
    C5 C4 C9 . . 123.0(5) ?
    C5 C4 C3 . . 117.7(5) ?
    C9 C4 C3 . . 119.3(5) ?
    N1 C5 C4 . . 122.5(5) ?
    N1 C5 H5 . . 118.8 ?
    C4 C5 H5 . . 118.8 ?
    C7 C6 C3 . . 120.5(5) ?
    C7 C6 H6 . . 119.8 ?
    C3 C6 H6 . . 119.8 ?
    C6 C7 C8 . . 120.2(6) ?
    C6 C7 H7 . . 119.9 ?
    C8 C7 H7 . . 119.9 ?
    C9 C8 C7 . . 121.0(5) ?
    C9 C8 H8 . . 119.5 ?
    C7 C8 H8 . . 119.5 ?
    C8 C9 C4 . . 120.4(5) ?
    C8 C9 H9 . . 119.8 ?
    C4 C9 H9 . . 119.8 ?
    N1 C10 C11 . . 111.7(5) ?
    N1 C10 H10A . . 109.3 ?
    C11 C10 H10A . . 109.3 ?
    N1 C10 H10B . . 109.3 ?
    C11 C10 H10B . . 109.3 ?
    H10A C10 H10B . . 107.9 ?
    C10 C11 C12 . . 113.1(5) ?
    C10 C11 H11A . . 109.0 ?
    C12 C11 H11A . . 109.0 ?
    C10 C11 H11B . . 109.0 ?
    C12 C11 H11B . . 109.0 ?
    H11A C11 H11B . . 107.8 ?
    C13 C12 C11 . . 115.8(5) ?
    C13 C12 H12A . . 108.3 ?
    C11 C12 H12A . . 108.3 ?
    C13 C12 H12B . . 108.3 ?
    C11 C12 H12B . . 108.3 ?
    H12A C12 H12B . . 107.4 ?
    C12 C13 C14 . . 115.2(5) ?
    C12 C13 H13A . . 108.5 ?
    C14 C13 H13A . . 108.5 ?
    C12 C13 H13B . . 108.5 ?
    C14 C13 H13B . . 108.5 ?
    H13A C13 H13B . . 107.5 ?
    C15 C14 C13 . . 112.2(5) ?
    C15 C14 H14A . . 109.2 ?
    C13 C14 H14A . . 109.2 ?
    C15 C14 H14B . . 109.2 ?
    C13 C14 H14B . . 109.2 ?
    H14A C14 H14B . . 107.9 ?
    N2 C15 C14 . . 110.9(4) ?
    N2 C15 H15A . . 109.5 ?
    C14 C15 H15A . . 109.5 ?
    N2 C15 H15B . . 109.5 ?
    C14 C15 H15B . . 109.5 ?
    H15A C15 H15B . . 108.0 ?
    N2 C16 C17 . . 121.7(5) ?
    N2 C16 H16 . . 119.1 ?
    C17 C16 H16 . . 119.1 ?
    C18 C17 C16 . . 117.5(5) ?
    C18 C17 C21 . . 121.3(5) ?
    C16 C17 C21 . . 121.1(5) ?
    C17 C18 C19 . . 118.5(6) ?
    C17 C18 C24 . . 117.9(6) ?
    C19 C18 C24 . . 123.6(6) ?
    C20 C19 C18 . . 120.6(6) ?
    C20 C19 H19 . . 119.7 ?
    C18 C19 H19 . . 119.7 ?
    C19 C20 N2 . . 121.1(6) ?
    C19 C20 H20 . . 119.4 ?
    N2 C20 H20 . . 119.4 ?
    C22 C21 C17 . . 119.5(6) ?
    C22 C21 H21 . . 120.3 ?
    C17 C21 H21 . . 120.3 ?
    C21 C22 C23 . . 121.4(6) ?
    C21 C22 H22 . . 119.3 ?
    C23 C22 H22 . . 119.3 ?
    C24 C23 C22 . . 120.0(6) ?
    C24 C23 H23 . . 120.0 ?
    C22 C23 H23 . . 120.0 ?
    C23 C24 C18 . . 119.9(6) ?
    C23 C24 H24 . . 120.0 ?
    C18 C24 H24 . . 120.0 ?
    C26 C25 N3 . . 119.9(6) ?
    C26 C25 H25 . . 120.0 ?
    N3 C25 H25 . . 120.0 ?
    C25 C26 C27 . . 121.4(6) ?
    C25 C26 H26 . . 119.3 ?
    C27 C26 H26 . . 119.3 ?
    C30 C27 C28 . . 118.8(5) ?
    C30 C27 C26 . . 124.3(6) ?
    C28 C27 C26 . . 117.0(5) ?
    C29 C28 C27 . . 118.9(5) ?
    C29 C28 C33 . . 122.3(5) ?
    C27 C28 C33 . . 118.8(5) ?
    N3 C29 C28 . . 121.3(5) ?
    N3 C29 H29 . . 119.4 ?
    C28 C29 H29 . . 119.4 ?
    C31 C30 C27 . . 119.9(6) ?
    C31 C30 H30 . . 120.0 ?
    C27 C30 H30 . . 120.0 ?
    C30 C31 C32 . . 122.2(5) ?
    C30 C31 H31 . . 118.9 ?
    C32 C31 H31 . . 118.9 ?
    C33 C32 C31 . . 118.7(5) ?
    C33 C32 H32 . . 120.6 ?
    C31 C32 H32 . . 120.6 ?
    C32 C33 C28 . . 121.6(5) ?
    C32 C33 H33 . . 119.2 ?
    C28 C33 H33 . . 119.2 ?
    N3 C34 C35 . . 112.4(4) ?
    N3 C34 H34A . . 109.1 ?
    C35 C34 H34A . . 109.1 ?
    N3 C34 H34B . . 109.1 ?
    C35 C34 H34B . . 109.1 ?
    H34A C34 H34B . . 107.9 ?
    C34 C35 C36 . . 112.7(4) ?
    C34 C35 H35A . . 109.1 ?
    C36 C35 H35A . . 109.1 ?
    C34 C35 H35B . . 109.1 ?
    C36 C35 H35B . . 109.1 ?
    H35A C35 H35B . . 107.8 ?
    C35 C36 C37 . . 115.0(4) ?
    C35 C36 H36A . . 108.5 ?
    C37 C36 H36A . . 108.5 ?
    C35 C36 H36B . . 108.5 ?
    C37 C36 H36B . . 108.5 ?
    H36A C36 H36B . . 107.5 ?
    C36 C37 C38 . . 115.4(5) ?
    C36 C37 H37A . . 108.4 ?
    C38 C37 H37A . . 108.4 ?
    C36 C37 H37B . . 108.4 ?
    C38 C37 H37B . . 108.4 ?
    H37A C37 H37B . . 107.5 ?
    C39 C38 C37 . . 112.5(5) ?
    C39 C38 H38A . . 109.1 ?
    C37 C38 H38A . . 109.1 ?
    C39 C38 H38B . . 109.1 ?
    C37 C38 H38B . . 109.1 ?
    H38A C38 H38B . . 107.8 ?
    N4 C39 C38 . . 111.1(4) ?
    N4 C39 H39A . . 109.4 ?
    C38 C39 H39A . . 109.4 ?
    N4 C39 H39B . . 109.4 ?
    C38 C39 H39B . . 109.4 ?
    H39A C39 H39B . . 108.0 ?
    N4 C40 C41 . . 121.9(5) ?
    N4 C40 H40 . . 119.1 ?
    C41 C40 H40 . . 119.1 ?
    C42 C41 C40 . . 118.9(5) ?
    C42 C41 C45 . . 119.0(5) ?
    C40 C41 C45 . . 122.1(5) ?
    C41 C42 C48 . . 118.9(5) ?
    C41 C42 C43 . . 117.1(5) ?
    C48 C42 C43 . . 123.9(5) ?
    C44 C43 C42 . . 121.6(5) ?
    C44 C43 H43 . . 119.2 ?
    C42 C43 H43 . . 119.2 ?
    C43 C44 N4 . . 120.2(5) ?
    C43 C44 H44 . . 119.9 ?
    N4 C44 H44 . . 119.9 ?
    C46 C45 C41 . . 120.3(5) ?
    C46 C45 H45 . . 119.9 ?
    C41 C45 H45 . . 119.9 ?
    C45 C46 C47 . . 119.8(6) ?
    C45 C46 H46 . . 120.1 ?
    C47 C46 H46 . . 120.1 ?
    C48 C47 C46 . . 122.1(6) ?
    C48 C47 H47 . . 119.0 ?
    C46 C47 H47 . . 119.0 ?
    C47 C48 C42 . . 120.0(6) ?
    C47 C48 H48 . . 120.0 ?
    C42 C48 H48 . . 120.0 ?
    C5 N1 C1 . . 120.2(5) ?
    C5 N1 C10 . . 120.6(5) ?
    C1 N1 C10 . . 119.1(5) ?
    C16 N2 C20 . . 120.5(5) ?
    C16 N2 C15 . . 120.6(5) ?
    C20 N2 C15 . . 119.0(5) ?
    C29 N3 C25 . . 121.6(5) ?
    C29 N3 C34 . . 121.0(5) ?
    C25 N3 C34 . . 117.5(5) ?
    C40 N4 C44 . . 120.3(5) ?
    C40 N4 C39 . . 121.3(5) ?
    C44 N4 C39 . . 118.4(5) ?
    Cl3 Zn1 Cl1 . . 107.53(6) ?
    Cl3 Zn1 Cl2 . . 108.20(5) ?
    Cl1 Zn1 Cl2 . . 112.11(6) ?
    Cl3 Zn1 Cl4 . . 110.54(6) ?
    Cl1 Zn1 Cl4 . . 107.69(5) ?
    Cl2 Zn1 Cl4 . . 110.74(6) ?
    Cl7 Zn2 Cl6 . . 107.83(6) ?
    Cl7 Zn2 Cl8 . . 113.14(6) ?
    Cl6 Zn2 Cl8 . . 106.28(6) ?
    Cl7 Zn2 Cl5 . . 109.94(6) ?
    Cl6 Zn2 Cl5 . . 111.50(6) ?
    Cl8 Zn2 Cl5 . . 108.13(5) ?
loop_
    _geom_torsion_atom_site_label_1
    _geom_torsion_atom_site_label_2
    _geom_torsion_atom_site_label_3
    _geom_torsion_atom_site_label_4
    _geom_torsion_site_symmetry_1
    _geom_torsion_site_symmetry_2
    _geom_torsion_site_symmetry_3
    _geom_torsion_site_symmetry_4
    _geom_torsion
    _geom_torsion_publ_flag
    N1 C1 C2 C3 . . . . 0.8(9) ?
    C1 C2 C3 C6 . . . . -177.9(5) ?
    C1 C2 C3 C4 . . . . 0.0(8) ?
    C2 C3 C4 C5 . . . . -0.5(8) ?
    C6 C3 C4 C5 . . . . 177.6(5) ?
    C2 C3 C4 C9 . . . . -178.0(5) ?
    C6 C3 C4 C9 . . . . 0.1(8) ?
    C9 C4 C5 N1 . . . . 177.5(5) ?
    C3 C4 C5 N1 . . . . 0.1(8) ?
    C2 C3 C6 C7 . . . . 176.2(6) ?
    C4 C3 C6 C7 . . . . -1.7(8) ?
    C3 C6 C7 C8 . . . . 2.6(8) ?
    C6 C7 C8 C9 . . . . -1.8(8) ?
    C7 C8 C9 C4 . . . . 0.1(8) ?
    C5 C4 C9 C8 . . . . -176.6(5) ?
    C3 C4 C9 C8 . . . . 0.7(8) ?
    N1 C10 C11 C12 . . . . -169.4(5) ?
    C10 C11 C12 C13 . . . . -60.5(7) ?
    C11 C12 C13 C14 . . . . -67.0(7) ?
    C12 C13 C14 C15 . . . . -70.1(7) ?
    C13 C14 C15 N2 . . . . -178.4(5) ?
    N2 C16 C17 C18 . . . . 0.0(8) ?
    N2 C16 C17 C21 . . . . -177.9(5) ?
    C16 C17 C18 C19 . . . . 1.0(7) ?
    C21 C17 C18 C19 . . . . 178.8(5) ?
    C16 C17 C18 C24 . . . . -177.8(5) ?
    C21 C17 C18 C24 . . . . 0.1(8) ?
    C17 C18 C19 C20 . . . . -0.5(9) ?
    C24 C18 C19 C20 . . . . 178.2(6) ?
    C18 C19 C20 N2 . . . . -1.1(9) ?
    C18 C17 C21 C22 . . . . 1.3(8) ?
    C16 C17 C21 C22 . . . . 179.0(5) ?
    C17 C21 C22 C23 . . . . -1.8(8) ?
    C21 C22 C23 C24 . . . . 1.0(9) ?
    C22 C23 C24 C18 . . . . 0.4(9) ?
    C17 C18 C24 C23 . . . . -0.9(8) ?
    C19 C18 C24 C23 . . . . -179.6(6) ?
    N3 C25 C26 C27 . . . . -0.7(10) ?
    C25 C26 C27 C30 . . . . -178.5(6) ?
    C25 C26 C27 C28 . . . . 2.3(9) ?
    C30 C27 C28 C29 . . . . 178.6(5) ?
    C26 C27 C28 C29 . . . . -2.1(7) ?
    C30 C27 C28 C33 . . . . 0.1(8) ?
    C26 C27 C28 C33 . . . . 179.4(5) ?
    C27 C28 C29 N3 . . . . 0.3(7) ?
    C33 C28 C29 N3 . . . . 178.8(5) ?
    C28 C27 C30 C31 . . . . 0.7(8) ?
    C26 C27 C30 C31 . . . . -178.5(6) ?
    C27 C30 C31 C32 . . . . -0.5(9) ?
    C30 C31 C32 C33 . . . . -0.5(9) ?
    C31 C32 C33 C28 . . . . 1.4(8) ?
    C29 C28 C33 C32 . . . . -179.7(5) ?
    C27 C28 C33 C32 . . . . -1.2(8) ?
    N3 C34 C35 C36 . . . . 178.3(4) ?
    C34 C35 C36 C37 . . . . 73.1(6) ?
    C35 C36 C37 C38 . . . . 64.7(6) ?
    C36 C37 C38 C39 . . . . 60.8(6) ?
    C37 C38 C39 N4 . . . . 167.1(5) ?
    N4 C40 C41 C42 . . . . 0.8(7) ?
    N4 C40 C41 C45 . . . . -175.7(5) ?
    C40 C41 C42 C48 . . . . -176.9(5) ?
    C45 C41 C42 C48 . . . . -0.3(8) ?
    C40 C41 C42 C43 . . . . 1.0(7) ?
    C45 C41 C42 C43 . . . . 177.7(5) ?
    C41 C42 C43 C44 . . . . -1.2(8) ?
    C48 C42 C43 C44 . . . . 176.6(6) ?
    C42 C43 C44 N4 . . . . -0.4(8) ?
    C42 C41 C45 C46 . . . . 0.9(8) ?
    C40 C41 C45 C46 . . . . 177.5(5) ?
    C41 C45 C46 C47 . . . . -1.1(8) ?
    C45 C46 C47 C48 . . . . 0.6(9) ?
    C46 C47 C48 C42 . . . . 0.1(9) ?
    C41 C42 C48 C47 . . . . -0.2(8) ?
    C43 C42 C48 C47 . . . . -178.1(6) ?
    C4 C5 N1 C1 . . . . 0.7(8) ?
    C4 C5 N1 C10 . . . . -175.3(5) ?
    C2 C1 N1 C5 . . . . -1.2(9) ?
    C2 C1 N1 C10 . . . . 174.8(5) ?
    C11 C10 N1 C5 . . . . 105.5(6) ?
    C11 C10 N1 C1 . . . . -70.5(7) ?
    C17 C16 N2 C20 . . . . -1.5(8) ?
    C17 C16 N2 C15 . . . . 178.9(5) ?
    C19 C20 N2 C16 . . . . 2.1(9) ?
    C19 C20 N2 C15 . . . . -178.3(5) ?
    C14 C15 N2 C16 . . . . 100.4(6) ?
    C14 C15 N2 C20 . . . . -79.2(7) ?
    C28 C29 N3 C25 . . . . 1.4(8) ?
    C28 C29 N3 C34 . . . . -179.0(5) ?
    C26 C25 N3 C29 . . . . -1.2(9) ?
    C26 C25 N3 C34 . . . . 179.2(5) ?
    C35 C34 N3 C29 . . . . -102.7(6) ?
    C35 C34 N3 C25 . . . . 77.0(7) ?
    C41 C40 N4 C44 . . . . -2.5(8) ?
    C41 C40 N4 C39 . . . . 175.7(5) ?
    C43 C44 N4 C40 . . . . 2.3(8) ?
    C43 C44 N4 C39 . . . . -176.0(5) ?
    C38 C39 N4 C40 . . . . -104.8(6) ?
    C38 C39 N4 C44 . . . . 73.4(6) ?
