# Supplementary material for: 2,2′-(Hexane-1,6-di­yl)diisoquinolinium tetra­chloridozincate(II)
Source: Acta Crystallogr Sect E Struct Rep Online. 2009 May 20;65(Pt 6):m655. doi: 10.1107/S1600536809017693 (PMC2969707; doi:10.1107/S1600536809017693)
Supplement: Supplementary file 2 [file e-65-0m655-Isup2.hkl]

#
# h,k,l, Fc-squared, Fo-squared, sigma(Fo-squared) and status flag
#
data_I
_shelx_title ' I in space group p 21'
_shelx_refln_list_code          4
_shelx_F_calc_maximum      295.49
_exptl_crystal_F_000       904.00
_reflns_d_resolution_high  0.8407
 
loop_
 _symmetry_equiv_pos_as_xyz
 'x, y, z'
 '-x, y+1/2, -z'
 
_cell_length_a    10.0660
_cell_length_b    24.6660
_cell_length_c    10.3920
_cell_angle_alpha  90.000
_cell_angle_beta  108.826
_cell_angle_gamma  90.000
 
_shelx_F_squared_multiplier     1.000
 
loop_
 _refln_index_h
 _refln_index_k
 _refln_index_l
 _refln_F_squared_calc
 _refln_F_squared_meas
 _refln_F_squared_sigma
 _refln_observed_status
   1 -29   0      115.66      146.53     53.98 o
   0 -28   0     1731.01     1907.72    122.43 o
   1 -28   0        8.41       26.03     42.42 o
   2 -28   0      134.24       89.65     49.16 o
   3 -28   0      188.39      221.72     65.55 o
   1 -27   0      300.53      430.90     71.33 o
   2 -27   0      112.74      121.46     51.09 o
   3 -27   0      401.45      425.12     76.15 o
   0 -26   0      293.94      135.92     49.16 o
   1 -26   0       69.26      112.70     39.52 o
   2 -26   0      419.18      386.56     67.48 o
   3 -26   0      156.29      230.39     62.66 o
   4 -26   0      420.33      457.89     80.01 o
   1 -25   0      320.91      389.51     88.69 o
   2 -25   0        2.21       12.53     38.56 o
   3 -25   0      285.24      226.54     59.77 o
   4 -25   0      406.69      376.92     73.26 o
   5 -25   0        0.37        0.00     38.56 o
   0 -24   0       19.76       61.69     35.67 o
   1 -24   0       31.11       38.57     30.85 o
   2 -24   0      747.95      583.21     73.26 o
   3 -24   0      316.65      303.65     59.77 o
   4 -24   0      373.55      396.20     71.33 o
   5 -24   0      100.12       45.31     47.24 o
   6 -24   0       13.92        0.00     35.67 o
   1 -23   0      566.53      499.86     43.18 o
   2 -23   0      340.98      308.47     57.84 o
   3 -23   0      362.50      283.41     57.84 o
   4 -23   0      121.60      120.50     47.24 o
   5 -23   0     1174.48     1333.19    109.89 o
   6 -23   0      403.89      500.31     80.97 o
   0 -22   0        0.89       12.53     27.96 o
   1 -22   0      798.14      885.69     51.00 o
   2 -22   0      844.26      752.72     49.13 o
   3 -22   0      348.45      345.11     59.77 o
   4 -22   0      400.51      576.46     74.23 o
   5 -22   0       64.32       73.26     46.27 o
   6 -22   0      162.16      175.44     55.91 o
   7 -22   0       65.19        0.00     45.31 o
   1 -21   0      407.83      452.76     38.01 o
   2 -21   0        3.16       17.85     21.10 o
   3 -21   0      355.51      253.53     52.06 o
   4 -21   0       12.03       18.32     32.78 o
   5 -21   0      286.57      304.62     62.66 o
   6 -21   0      460.40      525.37     80.01 o
   7 -21   0      169.87      108.93     54.95 o
   0 -20   0     1014.35     1177.99     76.15 o
   1 -20   0       67.73       89.30     22.83 o
   2 -20   0      414.39      379.37     35.65 o
   3 -20   0      105.96       95.43     38.56 o
   4 -20   0     1076.55     1120.15     88.69 o
   5 -20   0      137.50      134.96     47.24 o
   6 -20   0       61.42       57.84     44.34 o
   7 -20   0       32.06       74.23     51.09 o
   8 -20   0       21.29        0.00     41.45 o
   1 -19   0      955.73      864.76     45.98 o
   2 -19   0       99.24      123.78     25.19 o
   3 -19   0      211.99      244.85     48.20 o
   4 -19   0      969.97     1045.92     82.90 o
   5 -19   0       11.83       12.53     32.78 o
   6 -19   0      109.15       74.23     44.34 o
   7 -19   0     1300.38     1072.91    102.18 o
   8 -19   0       46.10       56.87     49.16 o
   0 -18   0      261.98      340.29     44.34 o
   1 -18   0      112.50       84.24     20.42 o
   2 -18   0       75.93       71.56     20.42 o
   3 -18   0      565.28      545.26     56.39 o
   4 -18   0      261.99      202.44     31.81 o
   5 -18   0      549.43      335.47     59.77 o
   6 -18   0      766.36      751.91     82.90 o
   7 -18   0      152.30      179.30     53.98 o
   8 -18   0      727.94      703.71     89.65 o
   1 -17   0      269.96      269.37     27.45 o
   2 -17   0      586.52      563.27     36.36 o
   3 -17   0      584.74      619.65     31.94 o
   4 -17   0      339.04      352.82     35.67 o
   5 -17   0     1077.65     1076.77     58.80 o
   6 -17   0      198.96      233.28     37.60 o
   7 -17   0      241.15      255.46     57.84 o
   8 -17   0      467.28      451.14     73.26 o
   9 -17   0       63.96       39.52     46.27 o
   0 -16   0    24568.61    23911.56    641.05 o
   1 -16   0      208.30      198.99     23.45 o
   2 -16   0     2055.16     1998.29     99.29 o
   3 -16   0      266.65      222.59     20.71 o
   4 -16   0     1560.86     1574.18     67.48 o
   5 -16   0      130.17      113.75     26.99 o
   6 -16   0       60.91       64.59     28.92 o
   7 -16   0      328.73      375.95     46.27 o
   8 -16   0      409.24      496.45     54.95 o
   1 -15   0     7147.54     7258.18    160.12 o
   2 -15   0     2391.89     2232.55     56.75 o
   3 -15   0      341.92      413.11     30.37 o
   4 -15   0     2702.65     2810.97     91.58 o
   5 -15   0      739.14      744.19     50.13 o
   6 -15   0      597.30      664.18     51.09 o
   7 -15   0     1668.26     1766.01     84.83 o
   8 -15   0      820.66      842.52     63.62 o
   9 -15   0      115.53      127.25     64.59 o
   0 -14   0     2030.44     2072.56     89.65 o
   1 -14   0     2673.67     2718.78     74.83 o
   2 -14   0     1445.57     1355.29     40.97 o
   3 -14   0      642.10      630.48     28.23 o
   4 -14   0      408.61      345.11     32.78 o
   5 -14   0      476.04      416.44     38.56 o
   6 -14   0     5810.13     5639.29    158.09 o
   7 -14   0       85.18       66.51     30.85 o
   8 -14   0     1659.73     1546.23     81.94 o
   9 -14   0      115.85      149.42     65.55 o
   1 -13   0      538.39      577.87     54.95 o
   2 -13   0     1268.01     1235.06     37.28 o
   3 -13   0     2036.74     2150.68     53.80 o
   4 -13   0      690.27      633.34     41.45 o
   5 -13   0      178.85      230.39     30.85 o
   6 -13   0      223.28      288.23     36.63 o
   7 -13   0     3353.58     3479.01    118.57 o
   8 -13   0      873.61      865.66     62.66 o
   9 -13   0      101.36      116.64     63.62 o
  10 -13   0       16.89       32.78     61.69 o
   0 -12   0    36965.53    38403.09    969.77 o
   1 -12   0     1789.76     1685.46     74.23 o
   2 -12   0     8664.78     8896.53    151.20 o
   3 -12   0     2972.74     2943.81     64.50 o
   4 -12   0     3615.30     3463.02     72.17 o
   5 -12   0      281.18      321.01     33.74 o
   6 -12   0      320.16      326.79     35.67 o
   7 -12   0      364.32      431.86     44.34 o
   8 -12   0      484.82      548.51     52.06 o
   9 -12   0      247.14      216.90     70.37 o
  10 -12   0      596.04      527.30     96.40 o
   1 -11   0     1697.92     1709.18     52.05 o
   2 -11   0     7361.75     7105.61    124.37 o
   3 -11   0     2873.02     2659.43     59.01 o
   4 -11   0     1237.35     1290.35     40.49 o
   5 -11   0    10305.21     9928.04    222.68 o
   6 -11   0      846.02      902.29     51.09 o
   7 -11   0     1865.67     1746.73     79.05 o
   8 -11   0      868.87      894.57     60.73 o
   9 -11   0      416.81      346.07     78.08 o
  10 -11   0      489.38      441.50     92.54 o
   0 -10   0      885.65      866.62     45.31 o
   1 -10   0     3234.53     3163.53     62.04 o
   2 -10   0     2060.55     1992.16     45.37 o
   3 -10   0     3725.17     3481.71     98.33 o
   4 -10   0     1476.57     1363.43     35.55 o
   5 -10   0      702.93      749.01     44.34 o
   6 -10   0     1753.30     1793.97     71.33 o
   7 -10   0       50.16       42.42     25.06 o
   8 -10   0      235.41      249.67     37.60 o
   9 -10   0      198.06      193.76     63.62 o
  10 -10   0      437.57      496.45     93.51 o
   1  -9   0     1167.11     1362.94     41.93 o
   2  -9   0      800.79      761.39     24.13 o
   3  -9   0     2852.31     2732.65     55.78 o
   4  -9   0     1486.59     1582.58     68.92 o
   5  -9   0      202.23      187.01     25.06 o
   6  -9   0      540.47      594.78     42.42 o
   7  -9   0     1710.68     1790.11     76.15 o
   8  -9   0     1135.07     1197.27    107.97 o
   9  -9   0      211.96      210.15     66.51 o
  10  -9   0      357.76      460.78     91.58 o
   0  -8   0    62942.12    67873.93   1689.86 o
   1  -8   0    20108.72    20407.91    312.04 o
   2  -8   0     4094.37     4161.16     76.18 o
   3  -8   0     2347.12     2111.49     44.93 o
   4  -8   0      834.50      732.63     36.63 o
   5  -8   0     3457.51     3445.27     98.33 o
   6  -8   0       18.98        2.89     16.39 o
   7  -8   0      557.53      576.46     72.30 o
   8  -8   0      262.57      248.71     62.66 o
   9  -8   0      700.07      676.71     95.43 o
  10  -8   0      330.14      339.32     83.87 o
   1  -7   0     3482.29     3721.92     66.45 o
   2  -7   0     1540.24     1427.32     32.24 o
   3  -7   0     3639.75     3452.76     63.51 o
   4  -7   0      753.60      661.29     33.74 o
   5  -7   0     4865.30     4538.42    115.68 o
   6  -7   0       36.93       38.56     17.35 o
   7  -7   0     1638.76     1465.25     65.55 o
   8  -7   0       52.40       63.62     45.31 o
   9  -7   0      512.08      448.25     81.94 o
  10  -7   0      124.20      119.53     62.66 o
  11  -7   0      332.81      283.41     84.83 o
   0  -6   0     1970.34     1813.25     62.66 o
   1  -6   0     2787.37     2820.70     55.91 o
   2  -6   0     1070.48     1268.16     29.22 o
   3  -6   0     2263.05     2029.11     40.55 o
   4  -6   0     5300.46     5035.84    118.57 o
   5  -6   0      133.85      117.61     20.24 o
   6  -6   0       68.67       53.02     17.35 o
   7  -6   0      352.11      308.47     33.74 o
   8  -6   0      222.18      157.13     52.06 o
   9  -6   0      140.12      205.33     67.48 o
  10  -6   0      121.81      101.22     62.66 o
  11  -6   0        1.52      105.07     68.44 o
   1  -5   0    24398.05    24280.51    363.15 o
   2  -5   0     3177.39     3246.86     55.71 o
   3  -5   0     4633.63     4767.85    109.89 o
   4  -5   0      792.68      936.99     38.56 o
   5  -5   0     6581.79     6459.64    234.25 o
   6  -5   0      745.81      730.70     40.49 o
   7  -5   0       72.41       50.13     20.24 o
   8  -5   0      141.70      140.74     55.91 o
   9  -5   0      356.16      373.06     78.08 o
  10  -5   0      191.94      200.51     74.23 o
  11  -5   0       70.74       31.81     53.98 o
   0  -4   0    38579.19    40364.80   1017.96 o
   1  -4   0     9123.60     9373.33    146.74 o
   2  -4   0     4045.32     3904.92     66.65 o
   3  -4   0    11338.60    11330.64    221.72 o
   4  -4   0     6462.53     6765.22    223.64 o
   5  -4   0     2754.08     2426.34     73.26 o
   6  -4   0      840.32      826.13     43.38 o
   7  -4   0       69.91      105.07     43.38 o
   8  -4   0      109.06      108.93     44.34 o
   9  -4   0      497.72      548.51     89.65 o
  10  -4   0      227.47      195.69     76.15 o
  11  -4   0      166.11      126.28     75.19 o
   1  -3   0     1162.31     1865.16     33.32 o
   2  -3   0     5701.60     6182.98    123.39 o
   3  -3   0     2351.59     2564.19     96.40 o
   4  -3   0     5596.72     5624.83    126.28 o
   5  -3   0       42.57       30.85     13.50 o
   6  -3   0     3983.94     3860.75    105.07 o
   7  -3   0     1056.79     1001.58     89.65 o
   8  -3   0      928.43      987.12    101.22 o
   9  -3   0      346.60      394.27     77.12 o
  10  -3   0      533.54      471.39     91.58 o
  11  -3   0      239.33      186.05     81.94 o
   0  -2   0       63.41       21.21      5.78 o
   1  -2   0      908.55     1057.36     19.89 o
   2  -2   0     6433.14     7159.49    214.97 o
   3  -2   0     3577.26     3671.81     80.97 o
   4  -2   0     5744.56     5778.10    123.39 o
   5  -2   0     1017.92      995.79     39.52 o
   6  -2   0     3328.48     3348.87     92.54 o
   7  -2   0      322.80      411.62     63.62 o
   8  -2   0      758.01      783.72     90.61 o
   9  -2   0      127.45      135.92     59.77 o
  10  -2   0      219.36      250.64     74.23 o
  11  -2   0        7.29        0.00     58.80 o
   1  -1   0     8313.13     9919.37    270.88 o
   2  -1   0     9702.50    10364.73    160.02 o
   3  -1   0    11954.29    13295.23    208.22 o
   4  -1   0      487.13      510.91     21.21 o
   5  -1   0     4006.82     3662.17     92.54 o
   6  -1   0      322.37      335.47     26.03 o
   7  -1   0      229.63      213.04     52.06 o
   8  -1   0     4647.60     4206.81    211.11 o
   9  -1   0      489.54      449.22     81.94 o
  10  -1   0      225.19      249.67     75.19 o
  11  -1   0      169.90      160.02     72.30 o
   1   0   0     3334.95     2587.33     43.38 o
   2   0   0    16742.74    17324.67    260.27 o
   3   0   0    16079.01    17601.34    268.95 o
   4   0   0      460.83      448.25     19.28 o
   5   0   0      299.73      294.98     19.28 o
   6   0   0       34.25       38.56     11.57 o
   7   0   0       49.05       55.91     37.60 o
   8   0   0     2680.66     2878.45    166.77 o
   9   0   0      559.10      518.62     84.83 o
  10   0   0      366.68      398.12     80.01 o
  11   0   0       65.14        0.00     60.73 o
   1   1   0     8062.54     9481.72    180.26 o
   2   1   0     9684.15    10318.46    159.06 o
   3   1   0    12977.41    13408.02    207.26 o
   4   1   0      474.81      470.42     18.32 o
   5   1   0     3971.71     3591.79     73.26 o
   6   1   0      320.93      306.55     31.81 o
   7   1   0      203.00      215.93     32.78 o
   8   1   0     4457.79     4447.81    214.97 o
   9   1   0      532.88      535.01     82.90 o
  10   1   0      208.24      252.56     74.23 o
  11   1   0      183.37      114.71     66.51 o
   0   2   0       63.21       27.96      6.75 o
   1   2   0      865.48     1042.33     21.93 o
   2   2   0     6697.36     7183.59    143.63 o
   3   2   0     3207.32     3377.79     62.66 o
   4   2   0     5464.87     5306.72     95.43 o
   5   2   0      938.50      922.53     28.92 o
   6   2   0     3317.56     3347.91    101.22 o
   7   2   0      348.79      348.96     37.60 o
   8   2   0      765.56      738.41     55.91 o
   9   2   0      147.52      264.13     66.51 o
  10   2   0      247.08      305.58     78.08 o
  11   2   0       14.81       91.58     65.55 o
   1   3   0     1119.56     1891.65     35.11 o
   2   3   0     5352.89     5825.34    124.35 o
   3   3   0     2284.78     2304.88     63.62 o
   4   3   0     5522.60     5588.20     96.40 o
   5   3   0       22.55       22.17      7.71 o
   6   3   0     3985.27     3905.09    110.86 o
   7   3   0     1037.61     1039.17     56.87 o
   8   3   0      988.55     1121.11     63.62 o
   9   3   0      281.55      341.25     46.27 o
  10   3   0      474.26      615.98     94.47 o
  11   3   0      222.89      301.73     82.90 o
   0   4   0    38587.57    41541.82    987.12 o
   1   4   0     9231.13     9634.93    146.17 o
   2   4   0     4404.55     4008.41     71.63 o
   3   4   0    10768.52    10852.50    221.72 o
   4   4   0     6793.88     6517.48    148.45 o
   5   4   0     2920.28     2443.69     77.12 o
   6   4   0      833.74      872.40     47.24 o
   7   4   0       80.30       95.43     25.06 o
   8   4   0      110.03      128.21     29.88 o
   9   4   0      537.80      631.41     55.91 o
  10   4   0      273.74      227.50     67.48 o
   1   5   0    24629.97    24230.66    420.57 o
   2   5   0     2724.97     2965.66     59.35 o
   3   5   0     5167.58     5021.24     92.14 o
   4   5   0      977.45      973.62     41.45 o
   5   5   0     6560.22     6559.89    155.20 o
   6   5   0      751.38      816.49     46.27 o
   7   5   0       64.81       95.43     26.03 o
   8   5   0      191.77      125.32     32.78 o
   9   5   0      309.84      400.05     48.20 o
  10   5   0      193.58      222.68     44.34 o
   0   6   0     1966.98     1765.05     63.62 o
   1   6   0     2669.35     2840.64     63.05 o
   2   6   0     1232.49     1420.75     34.59 o
   3   6   0     2102.50     1937.08     47.96 o
   4   6   0     5068.48     4842.69     96.63 o
   5   6   0      125.67      110.86     21.21 o
   6   6   0       99.17      104.11     23.14 o
   7   6   0      358.72      416.44     39.52 o
   8   6   0      113.42       99.29     28.92 o
   9   6   0      191.65      186.05     37.60 o
  10   6   0      135.32      175.44     42.42 o
  11   6   0        0.07       31.30     31.16 o
   1   7   0     3223.94     3689.65     79.74 o
   2   7   0     1456.20     1394.73     57.36 o
   3   7   0     3751.19     3372.56    109.89 o
   4   7   0      628.16      605.05     28.16 o
   5   7   0     4691.03     4248.61     93.61 o
   6   7   0       41.47       31.03     14.36 o
   7   7   0     1620.30     1600.21     69.41 o
   8   7   0       48.10       32.78     24.10 o
   9   7   0      433.71      518.62     52.06 o
  10   7   0      116.70      195.52     34.27 o
  11   7   0      336.95      416.61     54.16 o
   0   8   0    63175.70    68384.84   1639.73 o
   1   8   0    20002.98    20435.40    363.31 o
   2   8   0     4546.27     4265.84     79.67 o
   3   8   0     2259.42     2079.41     57.84 o
   4   8   0      719.49      691.21     49.65 o
   5   8   0     3634.19     3464.19     92.06 o
   6   8   0       21.45       24.01     18.32 o
   7   8   0      489.14      486.43     35.67 o
   8   8   0      238.46      214.51     29.58 o
   9   8   0      799.45      793.06     67.96 o
  10   8   0      288.96      374.84     41.85 o
   1   9   0     1620.22     1449.30     36.20 o
   2   9   0      611.79      715.11     32.29 o
   3   9   0     2737.13     2614.09     61.66 o
   4   9   0     1623.24     1541.11     47.44 o
   5   9   0      137.12      165.07     24.58 o
   6   9   0      541.03      570.59     34.24 o
   7   9   0     1754.22     1801.71     62.04 o
   8   9   0     1280.62     1239.43     68.44 o
   9   9   0      162.17      223.14     39.04 o
  10   9   0      407.26      475.91     45.29 o
   0  10   0      915.80      933.13     49.16 o
   1  10   0     2999.08     2988.77    103.15 o
   2  10   0     1907.19     1979.04     48.67 o
   3  10   0     3907.43     3431.59     74.71 o
   4  10   0     1413.34     1355.86     68.92 o
   5  10   0      772.18      759.99     35.67 o
   6  10   0     1755.12     1687.18     56.70 o
   7  10   0       30.86       17.94     17.08 o
   8  10   0      130.64      197.84     29.25 o
   9  10   0      260.49      241.21     53.50 o
  10  10   0      391.63      371.12     42.75 o
   1  11   0     1688.83     1718.50     43.14 o
   2  11   0     7254.68     7138.45    149.26 o
   3  11   0     2746.15     2687.71     64.68 o
   4  11   0     1448.49     1385.96     49.65 o
   5  11   0    10162.09     9628.97    422.71 o
   6  11   0      847.91      846.10     55.91 o
   7  11   0     1856.34     1865.15     91.58 o
   8  11   0      944.05      832.37     50.13 o
   9  11   0      350.11      353.83     37.42 o
  10  11   0      572.98      628.44     52.71 o
   0  12   0    36732.52    37735.05    943.74 o
   1  12   0     1719.58     1653.40     44.56 o
   2  12   0     8898.54     8777.64    180.95 o
   3  12   0     2996.50     3007.72     70.60 o
   4  12   0     3483.12     3428.04     81.32 o
   5  12   0      310.49      318.27     26.75 o
   6  12   0      314.78      353.92     29.59 o
   7  12   0      354.23      424.54     36.63 o
   8  12   0      470.21      500.67     44.34 o
   9  12   0      287.74      255.47     40.01 o
  10  12   0      559.87      607.61     49.04 o
   1  13   0      856.84      748.42     48.20 o
   2  13   0     1267.82     1176.53     94.47 o
   3  13   0     2136.36     2281.91     59.73 o
   4  13   0      651.43      641.04     53.02 o
   5  13   0      149.95      207.16     23.65 o
   6  13   0      223.99      254.67     28.15 o
   7  13   0     3376.47     3458.18    121.46 o
   8  13   0      827.95      851.05     49.48 o
   9  13   0       97.27      153.78     36.63 o
  10  13   0        7.64       89.65     36.63 o
   0  14   0     2052.07     2132.33     91.58 o
   1  14   0     2463.46     2661.68     63.27 o
   2  14   0     1450.57     1309.61     60.25 o
   3  14   0      586.07      670.27     40.97 o
   4  14   0      232.12      231.34     68.44 o
   5  14   0      499.86      549.91     34.06 o
   6  14   0     5779.12     5752.92    127.33 o
   7  14   0       78.01       76.22     26.51 o
   8  14   0     1664.79     1675.57     66.49 o
   9  14   0      122.61       94.82     28.53 o
   1  15   0     7273.59     7363.31    134.50 o
   2  15   0     2310.29     2208.50     59.02 o
   3  15   0      401.58      395.07     27.45 o
   4  15   0     2856.63     2914.33     76.50 o
   5  15   0      765.87      805.84     62.66 o
   6  15   0      601.78      638.08     40.48 o
   7  15   0     1681.75     1889.56     70.85 o
   8  15   0      846.55      779.99     48.75 o
   9  15   0      113.80      151.79     32.80 o
   0  16   0    24402.78    24166.05    468.49 o
   1  16   0      166.43      225.03     46.75 o
   2  16   0     2093.21     2166.23     59.20 o
   3  16   0      222.27      201.10     22.18 o
   4  16   0     1674.49     1681.07     56.13 o
   5  16   0       97.88      140.42     23.53 o
   6  16   0       61.94       49.46     21.02 o
   7  16   0      361.98      335.66     34.77 o
   8  16   0      391.05      390.72     39.52 o
   9  16   0       66.74       86.16     27.97 o
   1  17   0      304.24      322.03     31.33 o
   2  17   0      610.27      629.80     32.98 o
   3  17   0      688.60      721.63     51.09 o
   4  17   0      275.85      288.39     43.38 o
   5  17   0     1083.15     1063.60     81.94 o
   6  17   0      199.84      154.59     26.75 o
   7  17   0      229.30      279.46     44.83 o
   8  17   0      460.39      494.81     42.33 o
   9  17   0       77.75      113.75     36.63 o
   0  18   0      253.94      280.52     29.88 o
   1  18   0       80.15       79.41     16.76 o
   2  18   0       88.51       61.43     17.08 o
   3  18   0      459.40      526.26     40.45 o
   4  18   0      152.15      209.95     26.75 o
   5  18   0      510.57      506.49     61.69 o
   6  18   0      788.76      861.01     47.07 o
   7  18   0      156.95      213.94     46.27 o
   8  18   0      736.26      815.29    105.07 o
   1  19   0      946.19      973.53     49.75 o
   2  19   0      133.18      135.14     22.65 o
   3  19   0      300.33      266.94     27.97 o
   4  19   0      970.50     1011.14     47.96 o
   5  19   0       40.72       25.52     19.70 o
   6  19   0      110.28      105.32     25.24 o
   7  19   0     1298.04     1345.89     61.12 o
   8  19   0       26.99       42.57     24.78 o
   0  20   0     1078.20     1051.70     75.19 o
   1  20   0       62.24       90.86     23.74 o
   2  20   0      410.31      415.97     38.17 o
   3  20   0      139.48      184.20     31.36 o
   4  20   0     1179.87     1167.63     75.19 o
   5  20   0      153.29      140.07     27.27 o
   6  20   0       67.19       31.45     26.99 o
   7  20   0       20.71       48.08     24.80 o
   8  20   0       12.63       21.09     24.78 o
   1  21   0      361.69      448.06     39.19 o
   2  21   0        7.14       48.84     22.46 o
   3  21   0      295.11      313.07     37.14 o
   4  21   0        4.34        5.70     22.83 o
   5  21   0      277.73      254.83     38.69 o
   6  21   0      455.93      412.20     53.02 o
   7  21   0      162.58      144.88     60.25 o
   0  22   0        0.16        0.00     26.99 o
   1  22   0      853.99      915.21     78.56 o
   2  22   0      784.47      881.58     54.19 o
   3  22   0      378.34      334.17     40.20 o
   4  22   0      387.03      457.16     45.53 o
   5  22   0       66.26       85.11     30.28 o
   6  22   0      156.01      164.71     68.92 o
   7  22   0       75.17       84.70     33.32 o
   1  23   0      543.98      572.49     51.09 o
   2  23   0      351.17      379.03     40.22 o
   3  23   0      310.85      406.38     43.23 o
   4  23   0      126.32      198.12     42.90 o
   5  23   0     1157.00     1123.18     68.89 o
   6  23   0      402.47      421.66     50.20 o
   0  24   0       69.13       33.74     35.67 o
   1  24   0       34.61       35.19     23.86 o
   2  24   0      768.87      663.89     55.91 o
   3  24   0      360.61      387.04     58.32 o
   4  24   0      353.24      347.60     55.91 o
   5  24   0      107.73       75.74     43.86 o
   6  24   0       17.73        7.62     28.28 o
   1  25   0      307.35      337.96     71.33 o
   2  25   0        3.70        4.46     25.19 o
   3  25   0      255.59      232.03     39.66 o
   4  25   0      386.16      450.95    116.64 o
   5  25   0        5.35       23.46     29.86 o
   0  26   0      315.43      331.61     61.69 o
   1  26   0       84.02      110.37     33.90 o
   2  26   0      391.73      402.44     46.60 o
   3  26   0      186.41      254.35     42.50 o
   4  26   0      441.30      501.32     53.48 o
   5  26   0      184.00      194.72     56.87 o
   1  27   0      310.80      403.84     48.38 o
   2  27   0      109.12      132.63     35.43 o
   3  27   0      370.88      381.12     52.05 o
   4  27   0      114.56       66.65     36.42 o
   0  28   0     1736.91     1941.46    126.28 o
   1  28   0        7.37        3.35     28.82 o
   2  28   0      133.66      106.25     63.62 o
   3  28   0      183.04      227.29     43.56 o
   1  29   0      135.81      248.65     89.17 o
  -1 -29   1       65.39       94.47     52.06 o
   0 -29   1      454.53      443.20     51.79 o
   1 -29   1      175.11      261.24     66.51 o
  -3 -28   1       12.07        0.00     45.31 o
  -2 -28   1      359.08      352.82     68.44 o
  -1 -28   1      217.86      216.90     57.84 o
   0 -28   1       78.33      147.08     82.90 o
   1 -28   1      185.64      238.10     60.73 o
   2 -28   1        9.57       14.46     40.49 o
  -4 -27   1      170.59      233.28     64.59 o
  -3 -27   1      115.60      115.68     53.02 o
  -2 -27   1      159.95      210.15     57.84 o
  -1 -27   1      357.95      543.52     50.70 o
   0 -27   1       50.25       78.31     32.70 o
   1 -27   1      751.53      824.20     87.72 o
   2 -27   1      168.87      148.45     56.87 o
   3 -27   1      418.40      481.03     83.87 o
  -4 -26   1      162.90      148.45     61.69 o
  -3 -26   1      537.34      508.02     72.30 o
  -2 -26   1      238.84      197.62     53.02 o
  -1 -26   1     1095.85     1219.74     66.02 o
   0 -26   1     1110.95     1277.11    114.71 o
   1 -26   1      416.44      439.22     46.69 o
   2 -26   1      816.17      754.80     85.79 o
   3 -26   1      503.58      339.32     73.26 o
   4 -26   1      144.25      174.48     64.59 o
  -5 -25   1      184.28      222.68     63.62 o
  -4 -25   1        7.07        0.00     34.70 o
  -3 -25   1      610.66      586.10     79.05 o
  -2 -25   1      335.14      413.55     66.51 o
  -1 -25   1      203.80      275.70     38.40 o
   0 -25   1       24.47       53.19     27.45 o
   1 -25   1      479.16      559.65     49.75 o
   2 -25   1      469.39      451.14     72.30 o
   3 -25   1      177.34      162.91     54.95 o
   4 -25   1      538.07      606.34     87.72 o
   5 -25   1      988.84     1132.68    116.64 o
  -6 -24   1       38.97       49.16     45.31 o
  -5 -24   1       30.39        0.00     39.52 o
  -4 -24   1      417.87      384.63     70.37 o
  -3 -24   1      382.55      381.74     66.51 o
  -2 -24   1       80.46       28.92     38.56 o
  -1 -24   1       52.97       46.01     25.55 o
   0 -24   1       59.11       89.99     30.37 o
   1 -24   1       98.09       85.79     29.31 o
   2 -24   1      351.84      369.20     64.59 o
   3 -24   1      854.12      970.73     95.43 o
   4 -24   1     1126.85     1033.39    103.15 o
   5 -24   1      274.22      237.14     66.51 o
  -7 -23   1       25.04       67.48     48.20 o
  -6 -23   1      400.17      413.55     77.12 o
  -5 -23   1       63.89       15.42     42.42 o
  -4 -23   1      372.05      368.24     64.59 o
  -3 -23   1       96.54       93.51     41.45 o
  -2 -23   1       94.28       47.24     35.67 o
  -1 -23   1     1815.00     1730.34     72.78 o
   0 -23   1     1114.10     1095.91     61.69 o
   1 -23   1      218.48      240.04     45.79 o
   2 -23   1      399.11      362.46     63.62 o
   3 -23   1      910.47     1135.57    100.25 o
   4 -23   1      164.76      134.96     53.02 o
   5 -23   1      140.93       54.95     48.20 o
   6 -23   1       34.16       29.88     43.38 o
  -7 -22   1      110.13      119.53     55.91 o
  -6 -22   1      274.14      197.62     57.84 o
  -5 -22   1       37.63       57.84     37.60 o
  -4 -22   1      220.10      207.26     54.95 o
  -3 -22   1       56.68       30.85     34.70 o
  -2 -22   1      439.42      407.27     39.10 o
  -1 -22   1     1046.10     1017.52     55.01 o
   0 -22   1      787.89      890.85     51.46 o
   1 -22   1      356.90      458.18     41.20 o
   2 -22   1      536.97      545.61     99.29 o
   3 -22   1      489.76      677.68     77.12 o
   4 -22   1       24.61        0.00     34.70 o
   5 -22   1      311.77      331.61     71.33 o
   6 -22   1       93.44       29.88     42.42 o
   7 -22   1       17.81       49.16     53.02 o
  -8 -21   1       55.96       75.19     50.13 o
  -7 -21   1      465.56      621.77     87.72 o
  -6 -21   1       34.49       60.73     45.31 o
  -5 -21   1       17.23        2.89     33.74 o
  -4 -21   1      573.77      549.47     70.37 o
  -3 -21   1      641.37      709.49     71.33 o
  -2 -21   1       69.63      112.82     25.55 o
  -1 -21   1      183.78      207.08     41.93 o
   0 -21   1        2.25       35.70     21.10 o
   1 -21   1       59.03       58.44     32.29 o
   2 -21   1      352.08      385.63     38.15 o
   3 -21   1      412.61      324.86     59.77 o
   4 -21   1      120.11      155.20     47.24 o
   5 -21   1     1686.94     1673.47    122.43 o
   6 -21   1       68.51       49.16     42.42 o
   7 -21   1      313.05      298.83     70.37 o
  -8 -20   1      142.97      175.44     55.91 o
  -7 -20   1       87.95      115.68     51.09 o
  -6 -20   1      185.78      137.85     50.13 o
  -5 -20   1       63.45       35.67     36.63 o
  -4 -20   1      829.69      870.48     55.91 o
  -3 -20   1      308.70      295.94     53.98 o
  -2 -20   1      745.14      700.55     45.79 o
  -1 -20   1     1724.23     1664.55     66.71 o
   0 -20   1      469.51      436.17     37.14 o
   1 -20   1     1355.56     1439.98    147.97 o
   2 -20   1        9.66       42.24     20.78 o
   3 -20   1      809.07      790.46     77.12 o
   4 -20   1      811.55      825.17     84.83 o
   5 -20   1      258.92      357.64     65.55 o
   6 -20   1      897.64      833.84     95.43 o
   7 -20   1      256.21      118.57     56.87 o
  -8 -19   1       19.97        0.00     34.70 o
  -7 -19   1       19.19       36.63     44.34 o
  -6 -19   1      327.82      256.42     40.49 o
  -5 -19   1       85.29       80.01     26.99 o
  -4 -19   1      124.90       80.97     26.99 o
  -3 -19   1      189.61      201.47     30.85 o
  -2 -19   1      837.65      850.94     45.81 o
  -1 -19   1      111.60       95.21     22.15 o
   0 -19   1      437.50      337.40     32.72 o
   1 -19   1      416.73      477.21     37.14 o
   2 -19   1      344.52      290.32     32.88 o
   3 -19   1      271.54      293.05     54.95 o
   4 -19   1      988.86      924.46     87.72 o
   5 -19   1      467.66      619.84     77.12 o
   6 -19   1       39.74       44.34     36.63 o
   7 -19   1       83.27      100.25     49.16 o
   8 -19   1       32.76      104.11     54.95 o
  -9 -18   1       87.45       39.52     48.20 o
  -8 -18   1       71.50       42.42     33.74 o
  -7 -18   1       11.26       34.70     27.96 o
  -6 -18   1      157.26      114.71     31.81 o
  -5 -18   1      289.22      252.56     36.63 o
  -4 -18   1     1051.88     1058.45     57.84 o
  -3 -18   1       95.80      130.28     19.35 o
  -2 -18   1      336.51      382.31     84.83 o
  -1 -18   1       50.19       48.51     20.73 o
   0 -18   1      977.12     1012.47     47.70 o
   1 -18   1      477.15      453.98     34.98 o
   2 -18   1     1802.50     1746.07     64.37 o
   3 -18   1      365.85      424.15     56.87 o
   4 -18   1       27.13       21.21     30.85 o
   5 -18   1       45.03      102.18     45.31 o
   6 -18   1       85.10       66.51     41.45 o
   7 -18   1      298.99      165.80     57.84 o
   8 -18   1       49.79       52.06     49.16 o
  -9 -17   1       48.30       42.42     32.78 o
  -8 -17   1       35.40       57.84     31.81 o
  -7 -17   1     2751.32     2835.07    114.71 o
  -6 -17   1      803.31      702.74     53.98 o
  -5 -17   1      175.69      158.09     30.85 o
  -4 -17   1     1080.09     1055.56     56.87 o
  -3 -17   1      605.61      641.36     31.56 o
  -2 -17   1     2250.93     2202.14     70.54 o
  -1 -17   1       49.32       40.20     17.13 o
   0 -17   1     1047.41     1092.42     56.87 o
   1 -17   1      602.69      580.37     37.32 o
   2 -17   1      404.71      438.59     40.49 o
   3 -17   1      752.09      779.40     81.94 o
   4 -17   1       40.74       12.53     30.85 o
   5 -17   1       36.95       55.91     36.63 o
   6 -17   1       20.42       60.73     37.60 o
   7 -17   1      658.60      822.28     88.69 o
   8 -17   1      290.11      401.02     73.26 o
  -9 -16   1       34.12       35.67     34.70 o
  -8 -16   1      712.41      688.28     60.73 o
  -7 -16   1     1077.70     1042.06     66.51 o
  -6 -16   1     2514.62     2294.28     91.58 o
  -5 -16   1      135.35      134.96     28.92 o
  -4 -16   1      403.77      404.87     36.63 o
  -3 -16   1     1512.68     1486.78     46.39 o
  -2 -16   1     2122.79     2152.13     68.48 o
  -1 -16   1       72.63       86.21     18.51 o
   0 -16   1       70.96       62.55     17.68 o
   1 -16   1      903.04      952.23     44.74 o
   2 -16   1      620.34      651.07     37.60 o
   3 -16   1     1845.14     1751.79     50.71 o
   4 -16   1      169.78      197.62     28.92 o
   5 -16   1       60.29       61.69     34.70 o
   6 -16   1     5370.31     4970.29    213.04 o
   7 -16   1      230.00      240.03     58.80 o
   8 -16   1      530.36      461.75     76.15 o
 -10 -15   1       89.00       84.83     65.55 o
  -9 -15   1      394.86      391.38     53.02 o
  -8 -15   1      585.01      588.03     55.91 o
  -7 -15   1      574.86      581.28     51.09 o
  -6 -15   1     1328.92     1278.24     66.51 o
  -5 -15   1     2586.72     2405.13     87.72 o
  -4 -15   1       28.59       28.92     18.32 o
  -3 -15   1     1811.58     1884.42     51.74 o
  -2 -15   1    10688.36    10764.84    186.39 o
  -1 -15   1     4078.07     4366.51    108.96 o
   0 -15   1       35.67       84.81     17.57 o
   1 -15   1     4763.06     4804.75    132.55 o
   2 -15   1     1808.26     1832.72     49.77 o
   3 -15   1     1712.99     1614.85     47.45 o
   4 -15   1      349.17      391.38     35.67 o
   5 -15   1     1400.87     1447.90     66.51 o
   6 -15   1      142.16      213.04     35.67 o
   7 -15   1     2750.16     2710.72    148.45 o
   8 -15   1      264.61      210.15     59.77 o
 -10 -14   1      246.96      225.57     83.87 o
  -9 -14   1      159.34      115.68     58.80 o
  -8 -14   1      568.33      599.60     53.98 o
  -7 -14   1      111.88      103.15     30.85 o
  -6 -14   1      273.67      225.57     32.78 o
  -5 -14   1      550.11      520.55     41.45 o
  -4 -14   1       60.16       50.13     18.32 o
  -3 -14   1     2708.19     2742.03     87.72 o
  -2 -14   1     2972.80     2939.80    120.02 o
  -1 -14   1    24470.52    24738.21    463.48 o
   0 -14   1     1637.86     1488.20     53.02 o
   1 -14   1      790.85      707.97     35.43 o
   2 -14   1     8420.64     8564.37    309.44 o
   3 -14   1     1140.40     1155.49     37.88 o
   4 -14   1      493.91      475.24     37.60 o
   5 -14   1      266.47      301.73     34.70 o
   6 -14   1     1284.96     1248.36     66.51 o
   7 -14   1      693.06      789.50     58.80 o
   8 -14   1       91.10      111.82     35.67 o
 -10 -13   1      310.55      342.21     83.87 o
  -9 -13   1      133.94      103.15     56.87 o
  -8 -13   1       26.31       10.60     26.03 o
  -7 -13   1     1060.57     1098.94     62.66 o
  -6 -13   1      183.21      230.39     32.78 o
  -5 -13   1      268.43      231.36     30.85 o
  -4 -13   1       57.76       60.33     12.49 o
  -3 -13   1      809.54      758.94     35.67 o
  -2 -13   1     1174.94     1126.39     36.51 o
  -1 -13   1      842.30     1000.60     39.77 o
   0 -13   1     1183.04     1221.01     44.64 o
   1 -13   1     5854.82     5829.49    222.20 o
   2 -13   1     6898.83     6691.90    120.64 o
   3 -13   1      401.89      409.13     22.83 o
   4 -13   1     2140.80     2140.04     75.19 o
   5 -13   1     1677.36     1676.36     69.41 o
   6 -13   1       17.39       49.16     26.03 o
   7 -13   1     2156.40     2071.60     89.65 o
   8 -13   1      413.36      428.97     49.16 o
   9 -13   1      328.11      320.04     80.01 o
 -10 -12   1      246.47      229.43     74.23 o
  -9 -12   1      324.13      328.72     75.19 o
  -8 -12   1     1533.11     1671.54     80.01 o
  -7 -12   1     2054.80     1914.47     81.94 o
  -6 -12   1     1841.49     1701.43     71.33 o
  -5 -12   1      830.85      776.01     45.31 o
  -4 -12   1      513.67      510.03     23.60 o
  -3 -12   1      447.29      433.25     22.15 o
  -2 -12   1      935.77      829.29     46.27 o
  -1 -12   1      435.66      373.55     23.74 o
   0 -12   1     6780.45     6920.52    147.57 o
   1 -12   1     5347.43     5239.85     97.28 o
   2 -12   1     3411.71     3386.94     69.94 o
   3 -12   1     4976.49     4746.66     92.06 o
   4 -12   1     1214.98     1123.04     51.09 o
   5 -12   1     1296.27     1341.86     59.77 o
   6 -12   1     1886.86     1757.34     76.15 o
   7 -12   1      402.15      374.02     44.34 o
   8 -12   1     1316.65     1308.12     73.26 o
   9 -12   1      107.57       71.33     58.80 o
 -10 -11   1       60.17      116.64     65.55 o
  -9 -11   1       74.05       95.43     55.91 o
  -8 -11   1      209.03      261.24     38.56 o
  -7 -11   1     1900.34     1925.07     79.05 o
  -6 -11   1      181.07      163.88     27.96 o
  -5 -11   1     3485.21     3426.95    100.25 o
  -4 -11   1     2964.63     2873.71     67.48 o
  -3 -11   1     2037.26     1983.08     55.43 o
  -2 -11   1     1423.98     1445.00     38.98 o
  -1 -11   1     4470.33     4399.35    100.09 o
   0 -11   1     2285.30     2539.92     66.46 o
   1 -11   1     7374.32     7720.41    131.08 o
   2 -11   1     1411.10     1354.96    145.08 o
   3 -11   1     7554.35     7378.19    146.53 o
   4 -11   1     1035.21     1039.58     33.69 o
   5 -11   1      161.67      115.68     24.10 o
   6 -11   1       56.89       50.13     24.10 o
   7 -11   1     1320.07     1314.87     69.41 o
   8 -11   1      272.21      258.35     41.45 o
   9 -11   1       35.11       75.19     53.98 o
  10 -11   1      442.51      345.11     85.79 o
 -10 -10   1      170.97      119.53     63.62 o
  -9 -10   1      615.63      626.59     92.54 o
  -8 -10   1      418.43      348.96     41.45 o
  -7 -10   1       60.02       55.91     24.10 o
  -6 -10   1      263.98      246.78     30.85 o
  -5 -10   1      771.98      714.31     40.49 o
  -4 -10   1     3122.27     3126.10     63.73 o
  -3 -10   1     7137.70     6877.88    166.29 o
  -2 -10   1     7105.05     7129.50    123.68 o
  -1 -10   1      162.15      185.18     13.86 o
   0 -10   1     2126.44     1913.76     54.53 o
   1 -10   1      658.97      700.91     23.53 o
   2 -10   1     7731.24     7586.76    131.77 o
   3 -10   1     6000.79     5977.12    108.57 o
   4 -10   1     1058.67      905.71     29.22 o
   5 -10   1      928.89      892.65     49.16 o
   6 -10   1      321.39      279.55     33.74 o
   7 -10   1      412.10      370.17     42.42 o
   8 -10   1      108.93       74.23     45.31 o
   9 -10   1      412.71      303.65     75.19 o
  10 -10   1      622.62      719.13    107.00 o
 -11  -9   1      153.06      237.14     83.87 o
 -10  -9   1       80.42       48.20     58.80 o
  -9  -9   1     1787.40     1719.74    136.89 o
  -8  -9   1       12.16        4.82     16.39 o
  -7  -9   1       62.02       78.08     25.06 o
  -6  -9   1      152.23      144.60     26.03 o
  -5  -9   1      217.90      230.39     26.99 o
  -4  -9   1      591.71      611.65     44.83 o
  -3  -9   1     7227.82     7421.76    126.84 o
  -2  -9   1     1048.84     1030.43     29.22 o
  -1  -9   1     9689.29     9979.87    207.74 o
   0  -9   1     2222.10     2454.55     63.62 o
   1  -9   1     2588.04     2314.53     78.08 o
   2  -9   1     4740.57     4668.33     84.77 o
   3  -9   1     1891.87     1722.16     41.82 o
   4  -9   1     1239.42     1258.15     34.58 o
   5  -9   1     7098.64     6609.06    164.84 o
   6  -9   1      390.94      394.27     37.60 o
   7  -9   1      709.15      697.92     51.09 o
   8  -9   1      106.29      135.92     51.09 o
   9  -9   1      329.85      272.81     74.23 o
  10  -9   1       63.93       18.32     53.98 o
 -11  -8   1       76.26      133.99     76.15 o
 -10  -8   1       92.49      110.86     67.48 o
  -9  -8   1      422.87      553.33     87.72 o
  -8  -8   1       38.29        8.68     41.45 o
  -7  -8   1       43.98       23.14     19.28 o
  -6  -8   1      214.70      139.78     25.06 o
  -5  -8   1      248.09      239.07     26.03 o
  -4  -8   1     6149.75     5880.29    138.81 o
  -3  -8   1     3135.43     3025.02     58.82 o
  -2  -8   1     1268.38     1397.38     34.00 o
  -1  -8   1     3921.18     4294.06     88.69 o
   0  -8   1      490.44      517.96     23.18 o
   1  -8   1     3810.64     3973.78     71.72 o
   2  -8   1      408.13      461.73     35.19 o
   3  -8   1     4136.56     3800.01     73.43 o
   4  -8   1     2544.32     2446.56     62.66 o
   5  -8   1      191.61      242.92     27.96 o
   6  -8   1        4.22        5.78     16.39 o
   7  -8   1        9.73        5.78     19.28 o
   8  -8   1      783.64      669.00     88.69 o
   9  -8   1       46.18       74.23     53.02 o
  10  -8   1       49.53      125.32     62.66 o
 -11  -7   1      286.31      241.00     83.87 o
 -10  -7   1      232.38      264.13     77.12 o
  -9  -7   1     2394.29     2523.70    166.77 o
  -8  -7   1      121.85       92.54     49.16 o
  -7  -7   1      610.45      567.79     42.42 o
  -6  -7   1     2531.77     2341.51     79.05 o
  -5  -7   1      217.12      194.72     23.14 o
  -4  -7   1     6931.95     6752.69    151.35 o
  -3  -7   1      924.01      920.78     24.71 o
  -2  -7   1     6047.19     6267.20    233.77 o
  -1  -7   1    43143.04    44620.19    662.22 o
   0  -7   1    19066.86    19779.69    358.54 o
   1  -7   1     1965.84     1786.00     53.98 o
   2  -7   1     2081.02     1705.54     38.15 o
   3  -7   1     1351.38     1198.57     31.01 o
   4  -7   1      816.34      812.69     25.23 o
   5  -7   1       38.63       27.96     15.42 o
   6  -7   1      339.68      341.25     34.70 o
   7  -7   1      156.84       80.01     24.10 o
   8  -7   1      670.90      728.77     90.61 o
   9  -7   1      145.75       83.87     55.91 o
  10  -7   1      408.31      442.47     91.58 o
 -11  -6   1      197.46      153.27     76.15 o
 -10  -6   1      221.47      184.12     64.59 o
  -9  -6   1     2419.75     2217.16    156.16 o
  -8  -6   1      950.44      883.97     93.51 o
  -7  -6   1      483.79      446.32     36.63 o
  -6  -6   1      167.73      126.28     20.24 o
  -5  -6   1     1104.72     1102.79     47.24 o
  -4  -6   1     2995.17     3094.38     82.90 o
  -3  -6   1     4173.79     3978.61     68.98 o
  -2  -6   1    13074.88    14074.00    251.60 o
  -1  -6   1    87178.48    95307.79   1386.35 o
   0  -6   1    12096.21    13192.08    243.34 o
   1  -6   1     1861.03     2169.77     43.05 o
   2  -6   1       41.66       63.14      8.18 o
   3  -6   1     1888.69     1841.45     40.88 o
   4  -6   1     2962.56     2786.68     57.57 o
   5  -6   1     3201.06     3005.69     90.61 o
   6  -6   1       88.60       75.19     16.39 o
   7  -6   1     1222.59     1165.45     58.80 o
   8  -6   1       61.23        0.00     42.42 o
   9  -6   1      802.81      731.66     99.29 o
  10  -6   1      149.52      214.97     75.19 o
 -11  -5   1      556.38      416.44     95.43 o
 -10  -5   1        4.04       35.67     54.95 o
  -9  -5   1     1659.56     1833.49    136.89 o
  -8  -5   1      413.53      282.45     61.69 o
  -7  -5   1     1094.72      953.38     49.16 o
  -6  -5   1     2591.69     2532.38     80.01 o
  -5  -5   1     7561.47     7239.50    247.74 o
  -4  -5   1     6849.46     6741.12    149.42 o
  -3  -5   1     8287.04     8867.67    184.12 o
  -2  -5   1    11902.89    12038.83    187.35 o
  -1  -5   1    13146.83    14851.17    225.12 o
   0  -5   1     2099.30     1880.72     46.34 o
   1  -5   1      691.74      562.60     17.13 o
   2  -5   1     2318.30     2409.79     47.19 o
   3  -5   1     4758.90     4442.95     79.73 o
   4  -5   1      152.93      149.42     19.28 o
   5  -5   1      513.30      424.15     51.09 o
   6  -5   1       19.93       32.78     17.35 o
   7  -5   1      149.15      131.10     47.24 o
   8  -5   1      744.86      738.41     93.51 o
   9  -5   1      311.33      291.12     72.30 o
  10  -5   1      830.17      588.03    100.25 o
 -11  -4   1      548.86      557.18    103.15 o
 -10  -4   1       92.09      116.64     61.69 o
  -9  -4   1     1052.73      979.41    107.97 o
  -8  -4   1      117.02      100.25     47.24 o
  -7  -4   1     1047.41     1016.04     49.16 o
  -6  -4   1     5274.86     5113.92    126.28 o
  -5  -4   1      374.86      441.50     28.92 o
  -4  -4   1    14191.87    13771.44    415.48 o
  -3  -4   1     7102.13     7563.40    157.13 o
  -2  -4   1    15765.69    17021.98    325.83 o
  -1  -4   1      488.48      457.89     19.28 o
   0  -4   1     4556.44     4911.49    135.92 o
   1  -4   1      969.99      875.09     21.08 o
   2  -4   1    13035.82    13452.29    208.83 o
   3  -4   1      571.77      507.91     22.65 o
   4  -4   1     3678.80     3417.31    141.71 o
   5  -4   1      861.86      769.26     39.52 o
   6  -4   1      524.50      552.36     36.63 o
   7  -4   1      164.38      149.42     51.09 o
   8  -4   1     2011.28     1832.53    132.07 o
   9  -4   1       63.01       19.28     48.20 o
  10  -4   1      361.17      443.43     89.65 o
 -11  -3   1       67.64      117.61     65.55 o
 -10  -3   1      260.04      268.95     78.08 o
  -9  -3   1     1077.58     1054.60    110.86 o
  -8  -3   1      670.41      714.31     86.76 o
  -7  -3   1       56.28       79.05     39.52 o
  -6  -3   1     4916.65     5309.61    129.17 o
  -5  -3   1     4187.39     4323.46    107.00 o
  -4  -3   1     2546.83     2415.74     64.59 o
  -3  -3   1     4159.00     4533.60    156.16 o
  -2  -3   1     7522.40     7600.99    152.31 o
  -1  -3   1     1823.46     2274.03     53.02 o
   0  -3   1     1761.55     1498.03     49.16 o
   1  -3   1     4960.65     4989.80     98.10 o
   2  -3   1     8503.13     8483.40    135.95 o
   3  -3   1     2452.40     2755.06    110.86 o
   4  -3   1     4593.54     4126.80    104.11 o
   5  -3   1     3442.79     3275.61     90.61 o
   6  -3   1       57.08       51.09     18.32 o
   7  -3   1      751.36      797.21     83.87 o
   8  -3   1      554.89      570.68     80.01 o
   9  -3   1     1204.70     1183.77    118.57 o
  10  -3   1      206.69      167.73     68.44 o
 -11  -2   1      237.16      200.51     80.01 o
 -10  -2   1      570.76      397.16     83.87 o
  -9  -2   1      280.88      242.92     67.48 o
  -8  -2   1     1607.63     1458.50    114.71 o
  -7  -2   1      568.73      603.45     71.33 o
  -6  -2   1      273.35      271.84     25.06 o
  -5  -2   1     6295.30     6500.13    117.61 o
  -4  -2   1     1426.68     1533.69     39.52 o
  -3  -2   1     5406.72     5754.01     98.33 o
  -2  -2   1    30765.86    31708.24    889.75 o
  -1  -2   1     6293.93     6955.13    134.96 o
   0  -2   1    12878.24    15954.86    395.23 o
   1  -2   1      200.60      266.67     12.27 o
   2  -2   1     2890.71     2690.99     62.18 o
   3  -2   1     7057.35     6692.92    222.68 o
   4  -2   1     2099.19     2050.39     61.69 o
   5  -2   1      554.69      542.72     32.78 o
   6  -2   1       46.03       68.44     18.32 o
   7  -2   1      534.54      560.07     72.30 o
   8  -2   1      453.20      387.52     72.30 o
   9  -2   1     1301.12     1253.18    122.43 o
  10  -2   1      218.31      202.44     69.41 o
 -11  -1   1       52.71       30.85     63.62 o
 -10  -1   1      188.23      133.99     60.73 o
  -9  -1   1      894.23      783.72     97.36 o
  -8  -1   1     1724.14     1662.87    122.43 o
  -7  -1   1      490.06      553.33     46.27 o
  -6  -1   1      567.76      526.33     26.99 o
  -5  -1   1    22407.37    22895.52    354.75 o
  -4  -1   1     6286.65     6320.83    110.86 o
  -3  -1   1      588.88      664.18     21.21 o
  -2  -1   1    11343.31    11527.29    179.30 o
  -1  -1   1      450.94      369.20     13.50 o
   0  -1   1     1159.24     1133.00     25.55 o
   1  -1   1    10880.15    12130.10    568.75 o
   2  -1   1      850.48      780.83     46.27 o
   3  -1   1     5074.03     4634.82    166.77 o
   4  -1   1      398.00      383.66     25.06 o
   5  -1   1      803.10      726.84     35.67 o
   6  -1   1     1166.92     1016.04     45.31 o
   7  -1   1     1060.07      926.39     87.72 o
   8  -1   1     1691.56     1654.19    123.39 o
   9  -1   1      437.05      534.05     86.76 o
  10  -1   1      808.52      843.48    108.93 o
 -11   0   1        2.50        0.00     54.95 o
 -10   0   1        3.13       74.23     54.95 o
  -9   0   1     1664.21     1516.34    127.25 o
  -8   0   1      659.64      661.29     53.02 o
  -7   0   1    10335.94    10348.34    239.07 o
  -6   0   1    16752.54    16050.29    261.24 o
  -5   0   1      108.39      177.37     15.42 o
  -4   0   1    13640.12    14045.21    221.72 o
  -3   0   1       86.12       89.65      8.68 o
  -2   0   1     2254.80     2340.55     42.42 o
  -1   0   1        7.65        1.93      0.96 o
   0   0   1       42.30       40.49      3.86 o
   1   0   1     3672.72     3846.68     81.53 o
   2   0   1     2633.52     2346.33     94.47 o
   3   0   1       58.84       85.79     23.14 o
   4   0   1     1748.21     1566.47     51.09 o
   5   0   1     5707.37     5349.13    127.25 o
   6   0   1     2084.60     1983.87    116.64 o
   7   0   1      801.01      595.74     75.19 o
   8   0   1     3782.00     3763.38    195.69 o
   9   0   1      340.20      445.36     80.97 o
  10   0   1      315.30      434.76     87.72 o
 -11   1   1       23.45       67.48     57.84 o
 -10   1   1      208.62      236.18     70.37 o
  -9   1   1     1079.95      963.98     66.51 o
  -8   1   1     1725.44     1691.79     79.05 o
  -7   1   1      536.38      511.87     43.38 o
  -6   1   1      614.95      617.91     41.45 o
  -5   1   1    22231.29    22777.92    351.85 o
  -4   1   1     6059.60     6391.20    108.93 o
  -3   1   1      552.61      595.74     18.32 o
  -2   1   1    11305.20    11841.55    178.34 o
  -1   1   1      175.15      253.53     15.42 o
   0   1   1     1059.81     1014.11     36.63 o
   1   1   1    10947.25    12354.39    228.46 o
   2   1   1      658.78      729.73     27.96 o
   3   1   1     4833.69     4694.59    108.93 o
   4   1   1      452.07      460.78     29.88 o
   5   1   1      831.96      806.85     28.92 o
   6   1   1     1154.27     1026.64     84.83 o
   7   1   1      974.25      992.90     90.61 o
   8   1   1     1739.24     1732.27    127.25 o
   9   1   1      421.64      503.20     84.83 o
  10   1   1      768.08      642.98    100.25 o
 -11   2   1      233.32      329.68     81.94 o
 -10   2   1      545.07      536.94     88.69 o
  -9   2   1      326.47      302.69     43.38 o
  -8   2   1     1770.02     1685.04     78.08 o
  -7   2   1      527.26      535.97     43.38 o
  -6   2   1      276.08      310.40     30.85 o
  -5   2   1     6354.76     6251.42    111.82 o
  -4   2   1     1528.44     1568.40     35.67 o
  -3   2   1     5035.59     5688.45     94.47 o
  -2   2   1    30934.90    32330.97    474.28 o
  -1   2   1     6278.36     6796.07    106.04 o
   0   2   1    12944.88    15511.16    669.97 o
   1   2   1      198.53      227.97      9.62 o
   2   2   1     2492.68     2469.72     62.66 o
   3   2   1     6785.71     6828.84    146.53 o
   4   2   1     1897.34     2065.81     64.59 o
   5   2   1      595.05      614.06     25.06 o
   6   2   1       49.04       25.06     16.39 o
   7   2   1      635.89      601.52     47.24 o
   8   2   1      478.88      498.38     76.15 o
   9   2   1     1397.98     1413.20    122.43 o
  10   2   1      249.76      301.73     80.97 o
 -11   3   1       47.87       50.13     55.91 o
 -10   3   1      246.03      251.60     46.27 o
  -9   3   1      935.24      907.11     65.55 o
  -8   3   1      547.19      586.10     49.16 o
  -7   3   1       21.79       36.63     21.21 o
  -6   3   1     4985.84     5161.16    135.92 o
  -5   3   1     4209.41     4385.15    112.79 o
  -4   3   1     2460.59     2217.16     66.51 o
  -3   3   1     4648.21     4679.17    104.11 o
  -2   3   1     7081.60     7432.30    149.42 o
  -1   3   1     1772.66     2254.10     39.74 o
   0   3   1     1732.19     1522.75     32.93 o
   1   3   1     5032.27     4895.23     96.40 o
   2   3   1     8530.47     8496.44    136.41 o
   3   3   1     2800.22     2802.29     73.26 o
   4   3   1     4622.00     4360.09    107.00 o
   5   3   1     3451.68     3226.45     68.44 o
   6   3   1       60.19       71.33     20.24 o
   7   3   1      724.24      698.89     50.13 o
   8   3   1      630.93      620.80     80.97 o
   9   3   1     1169.63     1152.92    113.75 o
  10   3   1      188.76      271.84     75.19 o
 -11   4   1      618.22      649.72     66.51 o
 -10   4   1      117.33       69.41     34.70 o
  -9   4   1     1101.41     1087.37     68.44 o
  -8   4   1       40.21       28.92     22.17 o
  -7   4   1     1076.36     1011.22     54.95 o
  -6   4   1     5052.07     4811.23    130.14 o
  -5   4   1      410.76      397.16     29.88 o
  -4   4   1    14360.63    13710.71    274.73 o
  -3   4   1     6614.33     7477.60    157.13 o
  -2   4   1    16222.69    17056.69    427.04 o
  -1   4   1      518.22      500.97     24.10 o
   0   4   1     4529.96     4944.30     92.95 o
   1   4   1      883.87      897.34     37.11 o
   2   4   1    13553.48    13516.66    208.34 o
   3   4   1      708.02      540.35     29.88 o
   4   4   1     3956.58     3588.90     94.47 o
   5   4   1      835.11      707.56     40.49 o
   6   4   1      597.48      615.02     41.45 o
   7   4   1      168.58      164.84     29.88 o
   8   4   1     1841.12     2017.61     85.79 o
   9   4   1       48.28      122.43     56.87 o
  10   4   1      395.21      508.02     91.58 o
 -11   5   1      496.04      561.04     63.62 o
 -10   5   1       16.88       39.52     30.85 o
  -9   5   1     1521.11     1558.76     80.97 o
  -8   5   1      384.73      372.10     41.45 o
  -7   5   1     1094.63      936.99     53.02 o
  -6   5   1     2659.67     2583.47     84.83 o
  -5   5   1     7480.25     7054.42    163.88 o
  -4   5   1     6811.81     6788.36    150.38 o
  -3   5   1     8959.93     8888.87    183.16 o
  -2   5   1    11421.81    12001.98    221.18 o
  -1   5   1    13466.16    14527.24    372.10 o
   0   5   1     2203.02     2036.97     45.14 o
   1   5   1      657.44      577.13     18.19 o
   2   5   1     2184.04     2457.50     50.28 o
   3   5   1     4633.26     4432.71     84.49 o
   4   5   1      124.88      170.70     24.10 o
   5   5   1      471.65      453.07     32.78 o
   6   5   1       29.72        6.75     15.42 o
   7   5   1       72.34       87.72     26.03 o
   8   5   1      791.37      837.70     57.84 o
   9   5   1      235.94      197.62     41.45 o
  10   5   1      773.75      962.47     71.62 o
 -11   6   1      194.59      198.58     44.34 o
 -10   6   1      143.52      239.07     45.31 o
  -9   6   1     2467.39     2488.04    102.18 o
  -8   6   1     1030.52     1015.07     60.73 o
  -7   6   1      451.22      480.06     40.49 o
  -6   6   1      168.84      174.48     26.03 o
  -5   6   1     1255.69     1156.78     50.13 o
  -4   6   1     3013.54     3065.46     83.87 o
  -3   6   1     3538.87     3683.41     74.84 o
  -2   6   1    13729.11    13891.63    331.61 o
  -1   6   1    87312.85    94018.63   1889.89 o
   0   6   1    12174.14    13151.02    235.82 o
   1   6   1     1843.21     2194.49     44.56 o
   2   6   1      156.50      106.62     10.51 o
   3   6   1     1827.48     1826.91     45.65 o
   4   6   1     2758.12     2818.05    164.84 o
   5   6   1     3308.17     3188.84     75.42 o
   6   6   1       85.72      102.40     18.99 o
   7   6   1     1382.53     1247.09     51.36 o
   8   6   1       69.58       49.13     27.47 o
   9   6   1      867.63      882.89     51.17 o
  10   6   1      161.47      190.84     42.80 o
 -11   7   1      289.80      400.05     54.95 o
 -10   7   1      295.28      282.45     47.24 o
  -9   7   1     2490.00     2569.01    103.15 o
  -8   7   1      132.22      108.93     28.92 o
  -7   7   1      637.61      730.70     48.20 o
  -6   7   1     2589.29     2437.91     81.94 o
  -5   7   1      173.98      170.62     23.14 o
  -4   7   1     6690.61     6597.51    122.62 o
  -3   7   1     1080.73     1009.84     31.74 o
  -2   7   1     5422.85     5998.82    193.76 o
  -1   7   1    42524.49    44382.41    647.38 o
   0   7   1    18888.02    19649.92    347.62 o
   1   7   1     2190.70     1874.93     40.83 o
   2   7   1     1747.48     1632.63     40.30 o
   3   7   1     1213.06     1147.15     35.84 o
   4   7   1      945.29      778.74     31.56 o
   5   7   1        4.95       35.93     13.37 o
   6   7   1      317.15      278.59     26.03 o
   7   7   1      106.91       88.80     21.22 o
   8   7   1      794.63      798.76     71.33 o
   9   7   1      171.13      150.49     32.29 o
  10   7   1      423.07      523.19     46.54 o
 -11   8   1       85.79      187.49     41.92 o
 -10   8   1       88.89       18.32     33.74 o
  -9   8   1      442.81      482.95     52.06 o
  -8   8   1       34.25       43.38     26.03 o
  -7   8   1       37.51       21.21     19.28 o
  -6   8   1      181.60      177.37     26.99 o
  -5   8   1      260.59      221.17     20.69 o
  -4   8   1     6290.14     5882.68    112.65 o
  -3   8   1     3159.46     2993.54    120.98 o
  -2   8   1     1425.92     1451.98     51.57 o
  -1   8   1     4020.11     4311.19     76.76 o
   0   8   1      471.76      533.99     23.74 o
   1   8   1     3611.52     3898.39     73.43 o
   2   8   1      335.78      423.37     19.61 o
   3   8   1     4379.38     3885.86     78.82 o
   4   8   1     2458.58     2378.34     60.45 o
   5   8   1      229.10      262.21     23.53 o
   6   8   1       22.64       10.95     14.58 o
   7   8   1       13.64       25.64     18.80 o
   8   8   1      671.22      786.86     46.17 o
   9   8   1       71.71       66.44     25.85 o
  10   8   1       54.70      140.77     39.52 o
 -11   9   1      161.13      182.19     59.77 o
 -10   9   1      123.49      146.57     49.16 o
  -9   9   1     1690.62     1682.53     68.28 o
  -8   9   1        9.25       21.67     19.08 o
  -7   9   1       87.66       73.37     19.97 o
  -6   9   1      139.42      144.92     23.14 o
  -5   9   1      237.33      200.79     22.17 o
  -4   9   1      687.81      620.23     53.02 o
  -3   9   1     7367.23     7461.29    155.73 o
  -2   9   1     1206.03     1052.88     41.93 o
  -1   9   1     9759.71     9958.16    159.35 o
   0   9   1     2176.98     2536.79     62.30 o
   1   9   1     2643.75     2352.49     51.17 o
   2   9   1     4520.14     4606.72     87.70 o
   3   9   1     1675.41     1746.68     47.44 o
   4   9   1     1307.87     1253.08     42.09 o
   5   9   1     7022.83     6944.68    134.44 o
   6   9   1      417.81      408.09     29.59 o
   7   9   1      652.09      621.83     45.79 o
   8   9   1      104.72       90.66     25.10 o
   9   9   1      298.35      321.69     40.97 o
  10   9   1       79.24       86.19     29.92 o
 -10  10   1      124.26      165.02     75.19 o
  -9  10   1      600.87      600.50     44.22 o
  -8  10   1      370.50      373.53     35.29 o
  -7  10   1       62.76       82.64     21.69 o
  -6  10   1      258.66      246.28     24.52 o
  -5  10   1      676.70      682.47     34.41 o
  -4  10   1     3032.04     3094.97    106.52 o
  -3  10   1     6951.35     6807.28    223.64 o
  -2  10   1     7116.56     7243.41    125.34 o
  -1  10   1      199.19      162.93     13.18 o
   0  10   1     2263.24     2109.38     56.08 o
   1  10   1      651.54      674.79     26.85 o
   2  10   1     8455.63     7873.97    134.70 o
   3  10   1     6313.58     6100.58    114.07 o
   4  10   1      972.55      914.07     36.38 o
   5  10   1      971.15      943.88     39.77 o
   6  10   1      333.25      278.43     26.71 o
   7  10   1      458.04      524.10     36.73 o
   8  10   1       89.76       91.29     24.95 o
   9  10   1      360.10      364.92     52.05 o
  10  10   1      596.86      789.06     68.98 o
 -10  11   1       82.19      128.62     31.18 o
  -9  11   1       53.74      101.27     25.65 o
  -8  11   1      265.19      278.77     31.74 o
  -7  11   1     1931.23     1816.44     63.13 o
  -6  11   1      200.62      149.84     36.63 o
  -5  11   1     3523.95     3289.12     81.13 o
  -4  11   1     2894.08     2820.48     69.70 o
  -3  11   1     2187.45     1986.13     52.59 o
  -2  11   1     1424.64     1428.82     40.24 o
  -1  11   1     4519.53     4429.12    199.06 o
   0  11   1     2195.59     2454.15     65.71 o
   1  11   1     7508.71     7580.50    132.39 o
   2  11   1     1183.53     1261.82     38.88 o
   3  11   1     7245.61     7293.63    133.87 o
   4  11   1     1233.81     1119.83     49.16 o
   5  11   1      109.41      126.09     20.13 o
   6  11   1       53.35       74.03     19.08 o
   7  11   1     1379.75     1431.72     57.58 o
   8  11   1      329.48      345.36     36.01 o
   9  11   1       61.30       59.96     25.01 o
  10  11   1      450.69      636.23     87.72 o
 -10  12   1      227.45      217.51     50.61 o
  -9  12   1      384.09      432.37     40.65 o
  -8  12   1     1574.23     1622.31     63.66 o
  -7  12   1     2021.74     1997.57     68.44 o
  -6  12   1     1848.94     1744.00     59.02 o
  -5  12   1      838.06      825.94     57.36 o
  -4  12   1      567.81      511.93     29.06 o
  -3  12   1      415.39      444.31     25.65 o
  -2  12   1      828.41      738.96     35.67 o
  -1  12   1      389.78      374.06     20.32 o
   0  12   1     6781.98     6954.15    145.79 o
   1  12   1     5161.74     5354.88    100.69 o
   2  12   1     3243.79     3396.15     74.00 o
   3  12   1     5016.31     4631.72    263.65 o
   4  12   1      968.68      954.24     62.18 o
   5  12   1     1282.97     1255.05     48.15 o
   6  12   1     1905.23     1851.69     61.51 o
   7  12   1      404.41      430.73     35.49 o
   8  12   1     1283.48     1297.69     61.06 o
   9  12   1      119.30      119.43     29.96 o
 -10  13   1      348.53      327.41     41.19 o
  -9  13   1      153.30      170.34     31.92 o
  -8  13   1       27.77       58.37     22.77 o
  -7  13   1     1092.99     1087.78     50.11 o
  -6  13   1      196.66      222.53     51.57 o
  -5  13   1      205.38      237.56     23.89 o
  -4  13   1       80.01       60.43     15.32 o
  -3  13   1      767.09      743.61     36.63 o
  -2  13   1     1386.97     1309.49     46.27 o
  -1  13   1      734.91      857.62     48.68 o
   0  13   1     1114.16     1197.91     38.08 o
   1  13   1     5883.60     5832.31    172.55 o
   2  13   1     6793.44     6602.91    123.52 o
   3  13   1      361.66      374.15     40.97 o
   4  13   1     2229.93     2242.89     63.13 o
   5  13   1     1711.19     1582.94     55.64 o
   6  13   1       25.27       19.88     22.65 o
   7  13   1     2103.65     2109.97     71.14 o
   8  13   1      418.24      429.55     56.39 o
   9  13   1      349.92      362.19     50.39 o
 -10  14   1      233.97      133.03     40.49 o
  -9  14   1      153.82      144.53     30.07 o
  -8  14   1      512.76      472.29     39.41 o
  -7  14   1      103.39       87.31     22.29 o
  -6  14   1      267.07      281.15     39.52 o
  -5  14   1      514.89      471.34     31.74 o
  -4  14   1       80.56       39.95     38.56 o
  -3  14   1     2754.20     2753.58     68.61 o
  -2  14   1     2753.88     2788.70     66.60 o
  -1  14   1    24321.98    25041.87    382.36 o
   0  14   1     1666.26     1519.52     42.43 o
   1  14   1      787.36      785.73     36.63 o
   2  14   1     8568.63     8609.83    153.80 o
   3  14   1     1231.70     1225.13     44.03 o
   4  14   1      461.36      475.63     30.80 o
   5  14   1      238.95      234.82     26.13 o
   6  14   1     1287.48     1294.49     54.21 o
   7  14   1      680.80      764.02     47.72 o
   8  14   1       91.44      102.93     26.21 o
   9  14   1       73.68       70.97     36.11 o
 -10  15   1       66.49       52.06     37.60 o
  -9  15   1      330.62      382.14     39.38 o
  -8  15   1      590.81      630.46     77.60 o
  -7  15   1      566.81      575.00     40.58 o
  -6  15   1     1362.09     1266.77     52.43 o
  -5  15   1     2619.36     2582.56     73.47 o
  -4  15   1        7.22       10.60     12.83 o
  -3  15   1     1893.85     1966.87     64.59 o
  -2  15   1    10806.60    10985.15    187.22 o
  -1  15   1     4356.77     4561.77     91.24 o
   0  15   1       57.44       64.26     13.55 o
   1  15   1     4801.59     4934.39     99.47 o
   2  15   1     1809.56     1809.13     81.94 o
   3  15   1     1667.25     1760.10     53.68 o
   4  15   1      336.42      336.40     27.82 o
   5  15   1     1406.58     1330.82     52.43 o
   6  15   1      132.17      127.66     24.61 o
   7  15   1     2783.05     2889.60    246.30 o
   8  15   1      270.84      298.67     35.29 o
   9  15   1      278.47      330.00     50.43 o
  -9  16   1       57.98       76.07     27.59 o
  -8  16   1      742.93      773.63     48.84 o
  -7  16   1     1077.70     1066.17     52.43 o
  -6  16   1     2422.85     2498.39     76.32 o
  -5  16   1      115.40      151.28     23.50 o
  -4  16   1      353.13      350.12     52.05 o
  -3  16   1     1354.25     1470.13     82.90 o
  -2  16   1     2209.05     2186.10     59.54 o
  -1  16   1       81.42       94.31     20.73 o
   0  16   1       68.04       61.04     13.01 o
   1  16   1     1013.55     1038.51     39.38 o
   2  16   1      681.34      625.85     32.46 o
   3  16   1     1832.55     1842.20     65.55 o
   4  16   1      197.55      195.28     26.99 o
   5  16   1       38.74       48.58     19.76 o
   6  16   1     5391.93     5180.68    121.44 o
   7  16   1      240.62      252.92     31.56 o
   8  16   1      514.66      543.73     57.64 o
   9  16   1      271.64      246.78     69.41 o
  -9  17   1       42.08       24.79     25.45 o
  -8  17   1       13.95        2.12     21.57 o
  -7  17   1     2741.86     2822.16    151.83 o
  -6  17   1      841.26      822.41     45.47 o
  -5  17   1      122.25      110.43     39.04 o
  -4  17   1     1075.49     1071.03     45.83 o
  -3  17   1      758.12      716.24     35.81 o
  -2  17   1     2126.73     2048.50     71.56 o
  -1  17   1       15.91       68.91     30.37 o
   0  17   1     1083.95     1062.78     96.88 o
   1  17   1      487.62      515.51     50.61 o
   2  17   1      459.35      434.43     29.04 o
   3  17   1      795.96      780.05     38.88 o
   4  17   1       18.81       20.75     16.58 o
   5  17   1       40.19       23.52     22.65 o
   6  17   1       19.20       42.83     21.52 o
   7  17   1      636.21      734.88     47.07 o
   8  17   1      306.73      309.15     58.32 o
  -9  18   1       87.03       61.69     34.70 o
  -8  18   1       68.68       95.92     26.66 o
  -7  18   1        7.98       24.74     21.08 o
  -6  18   1      154.98      199.20     30.37 o
  -5  18   1      349.60      344.24     38.57 o
  -4  18   1     1132.01      989.12     54.19 o
  -3  18   1       82.39       41.77     24.10 o
  -2  18   1      340.09      354.79     33.38 o
  -1  18   1       49.36       79.32     21.46 o
   0  18   1      941.42      933.21     39.41 o
   1  18   1      467.50      453.48     35.06 o
   2  18   1     1703.85     1637.62     54.75 o
   3  18   1      315.14      286.57     27.82 o
   4  18   1       40.13       41.45     18.51 o
   5  18   1       45.61       58.56     21.53 o
   6  18   1       84.07      109.89     26.15 o
   7  18   1      343.44      294.25     67.00 o
   8  18   1       58.10       33.07     33.69 o
  -8  19   1       30.34       18.11     28.72 o
  -7  19   1        5.42        4.48     24.02 o
  -6  19   1      342.12      316.12     57.84 o
  -5  19   1       64.71      112.39     28.96 o
  -4  19   1       88.26       87.57     26.08 o
  -3  19   1      185.97      168.52     29.97 o
  -2  19   1      834.97      864.66     51.57 o
  -1  19   1       57.08       44.68     19.73 o
   0  19   1      422.58      394.01     39.04 o
   1  19   1      351.59      392.65     35.10 o
   2  19   1      316.32      310.26     27.82 o
   3  19   1      297.19      243.73     27.27 o
   4  19   1      928.05     1022.37     47.40 o
   5  19   1      494.24      590.20     40.65 o
   6  19   1       31.94       29.36     22.22 o
   7  19   1       55.89       41.64     33.57 o
   8  19   1       36.30       47.47     58.80 o
  -8  20   1      139.27      138.95     52.05 o
  -7  20   1      101.31       76.30     46.75 o
  -6  20   1      164.20      179.23     36.05 o
  -5  20   1       57.92        2.42     23.51 o
  -4  20   1      809.24      903.17     55.20 o
  -3  20   1      289.15      356.93     37.49 o
  -2  20   1      822.00      846.42     49.70 o
  -1  20   1     1766.14     1828.50     70.53 o
   0  20   1      463.31      431.24     32.78 o
   1  20   1     1498.35     1325.72     60.98 o
   2  20   1        4.19       25.76     22.65 o
   3  20   1      825.85      847.87     53.50 o
   4  20   1      892.00      967.03     48.15 o
   5  20   1      279.86      255.74     32.63 o
   6  20   1      894.95      907.11     51.96 o
   7  20   1      254.77      251.35     63.14 o
  -8  21   1       37.93       80.97     44.34 o
  -7  21   1      460.59      498.55     52.01 o
  -6  21   1       38.75       41.08     28.23 o
  -5  21   1       35.32       34.64     37.11 o
  -4  21   1      600.92      579.99     47.02 o
  -3  21   1      701.75      665.98     48.73 o
  -2  21   1       85.90      104.22     58.32 o
  -1  21   1      206.85      307.04     35.10 o
   0  21   1        3.89        9.64     21.13 o
   1  21   1       32.34       41.85     20.78 o
   2  21   1      434.17      415.59     40.06 o
   3  21   1      387.25      351.18     32.97 o
   4  21   1       78.83      112.08     24.95 o
   5  21   1     1619.67     1889.97     70.62 o
   6  21   1       72.03       57.33     47.24 o
   7  21   1      311.42      357.27    115.68 o
  -7  22   1      118.54      194.30     39.38 o
  -6  22   1      270.68      199.48     39.46 o
  -5  22   1       22.63       21.77     25.23 o
  -4  22   1      220.85      200.06     35.78 o
  -3  22   1       30.70       29.97     32.78 o
  -2  22   1      451.15      548.91     54.46 o
  -1  22   1     1055.73     1115.89     76.64 o
   0  22   1      793.96      770.26     56.39 o
   1  22   1      380.03      422.38     41.45 o
   2  22   1      542.67      499.51     49.65 o
   3  22   1      526.90      593.84     47.48 o
   4  22   1       36.27       93.38     30.56 o
   5  22   1      326.08      347.65     45.31 o
   6  22   1      104.38        0.00     40.49 o
  -7  23   1       25.75       13.65     28.96 o
  -6  23   1      383.24      378.32     74.71 o
  -5  23   1       80.15       65.42     30.31 o
  -4  23   1      375.08      475.56     47.71 o
  -3  23   1       74.77      112.30     31.33 o
  -2  23   1       68.56       37.42     25.47 o
  -1  23   1     1745.91     1837.22    152.79 o
   0  23   1     1091.51     1004.20     57.89 o
   1  23   1      167.32      185.81     32.72 o
   2  23   1      352.32      389.12     59.77 o
   3  23   1      877.47     1047.90     61.62 o
   4  23   1      163.84      220.04     38.10 o
   5  23   1      131.31      184.12     57.84 o
   6  23   1       37.74       43.38     48.20 o
  -6  24   1       69.38      107.58     35.06 o
  -5  24   1       36.91       49.08     30.33 o
  -4  24   1      403.80      472.51     49.25 o
  -3  24   1      428.05      416.48     44.31 o
  -2  24   1       53.85       81.02     28.60 o
  -1  24   1       52.22       37.44     25.66 o
   0  24   1       51.66       37.51     26.24 o
   1  24   1       92.66      105.50     30.65 o
   2  24   1      302.68      314.64     40.35 o
   3  24   1      832.03      721.77     55.10 o
   4  24   1     1117.29     1149.87     82.90 o
   5  24   1      278.00      354.75     73.26 o
  -6  25   1      145.49       93.80     35.95 o
  -5  25   1      201.18      269.23     44.46 o
  -4  25   1       10.78        6.19     28.96 o
  -3  25   1      548.46      652.50     54.79 o
  -2  25   1      386.93      321.76     42.60 o
  -1  25   1      216.22      288.31     57.84 o
   0  25   1       20.88       84.10     29.65 o
   1  25   1      506.71      579.70     73.26 o
   2  25   1      481.96      510.99     74.71 o
   3  25   1      153.19      171.23     36.42 o
   4  25   1      517.15      532.12     78.08 o
   5  25   1      992.52     1103.76    111.82 o
  -5  26   1      285.46      188.00    106.52 o
  -4  26   1      140.34      228.86     42.20 o
  -3  26   1      552.74      506.72     77.12 o
  -2  26   1      213.34      173.09     37.11 o
  -1  26   1     1077.44     1052.15     65.71 o
   0  26   1     1121.40     1456.40    126.28 o
   1  26   1      428.31      429.42     47.71 o
   2  26   1      850.15      800.20     71.82 o
   3  26   1      537.84      517.67     51.59 o
   4  26   1      150.11      267.02     66.51 o
  -4  27   1      213.47      196.41     41.56 o
  -3  27   1      111.75      115.44     50.61 o
  -2  27   1      179.48      160.04     44.34 o
  -1  27   1      403.31      535.48     51.79 o
   0  27   1       58.97      188.58     38.40 o
   1  27   1      743.79      732.64     57.89 o
   2  27   1      142.44      147.66     37.42 o
   3  27   1      414.00      492.59     77.12 o
  -3  28   1       12.44        0.00     28.92 o
  -2  28   1      324.99      268.12     43.93 o
  -1  28   1      209.96      291.85     45.23 o
   0  28   1       74.07      120.17     35.95 o
   1  28   1      173.95      240.21     42.93 o
   2  28   1       14.26       27.61     30.65 o
  -1  29   1       60.96       37.89     30.56 o
   0  29   1      464.69      426.28     53.98 o
   1  29   1      177.47      161.83     40.22 o
  -3 -28   2      225.83      246.78     66.51 o
  -2 -28   2       21.37        0.00     44.34 o
  -1 -28   2      669.94      609.24     80.01 o
   0 -28   2      185.81      274.97     43.18 o
   1 -28   2      151.74      106.04     53.02 o
   2 -28   2      120.98       72.30     54.95 o
  -4 -27   2       90.41      205.33     63.62 o
  -3 -27   2      169.40      154.24     55.91 o
  -2 -27   2      245.39      139.78     53.98 o
  -1 -27   2      162.55      193.02     39.08 o
   0 -27   2      883.78      938.29     64.10 o
   1 -27   2      367.96      372.10     72.30 o
   2 -27   2       59.66       59.77     50.13 o
   3 -27   2       43.03       91.58     57.84 o
  -4 -26   2      112.39      187.98     56.87 o
  -3 -26   2      196.99      247.74     59.77 o
  -2 -26   2      176.04      207.26     56.87 o
  -1 -26   2       35.63        7.99     25.66 o
   0 -26   2      164.24      180.18     37.03 o
   1 -26   2      267.10      320.04     66.51 o
   2 -26   2        7.63       30.85     43.38 o
   3 -26   2      550.29      470.42     82.90 o
  -5 -25   2      345.75      258.35     63.62 o
  -4 -25   2      150.13      138.81     54.95 o
  -3 -25   2       42.40       14.46     39.52 o
  -2 -25   2      314.95      357.64     65.55 o
  -1 -25   2      299.63      415.94    131.10 o
   0 -25   2      107.91      173.42     35.27 o
   1 -25   2      362.74      364.83     43.77 o
   2 -25   2      224.09      190.87     59.77 o
   3 -25   2      510.68      470.42     80.97 o
   4 -25   2       23.22      180.26     64.59 o
  -6 -24   2       40.09        0.00     34.70 o
  -5 -24   2      477.27      487.77     76.15 o
  -4 -24   2      208.17       95.43     47.24 o
  -3 -24   2     1011.57      975.55     91.58 o
  -2 -24   2      118.65      183.99     35.13 o
  -1 -24   2       37.88       51.77     27.04 o
   0 -24   2      211.94      278.99     38.84 o
   1 -24   2       56.14       46.80     28.60 o
   2 -24   2      240.78      216.90     58.80 o
   3 -24   2      121.37      180.26     55.91 o
   4 -24   2       38.12       48.20     46.27 o
   5 -24   2      215.43      277.63     72.30 o
  -7 -23   2        1.16        0.00     42.42 o
  -6 -23   2       73.11      115.68     53.98 o
  -5 -23   2       77.27       53.98     45.31 o
  -4 -23   2      368.71      360.53     64.59 o
  -3 -23   2      920.07      949.52     85.79 o
  -2 -23   2      321.11      372.33     67.96 o
  -1 -23   2      802.63      838.46     53.73 o
   0 -23   2        5.57       23.31     24.51 o
   1 -23   2       15.92        0.00     23.06 o
   2 -23   2      480.66      386.56     66.51 o
   3 -23   2       78.14       14.46     44.34 o
   4 -23   2      434.99      549.47     85.79 o
   5 -23   2      959.19     1095.08    111.82 o
  -7 -22   2       48.63        2.89     43.38 o
  -6 -22   2      209.31      111.82     51.09 o
  -5 -22   2      253.29      223.64     57.84 o
  -4 -22   2      495.00      391.38     63.62 o
  -3 -22   2      950.43      844.45     80.01 o
  -2 -22   2     1464.81     1430.17     65.95 o
  -1 -22   2       40.27       45.33     24.43 o
   0 -22   2      122.86      162.05     31.33 o
   1 -22   2      223.40      272.54     37.60 o
   2 -22   2      395.74      402.94     64.59 o
   3 -22   2      849.68      866.62     92.54 o
   4 -22   2      868.27      697.92     89.65 o
   5 -22   2       24.05        0.00     41.45 o
   6 -22   2      338.38      436.68     82.90 o
  -8 -21   2       43.44        3.86     42.42 o
  -7 -21   2      175.90      107.97     53.02 o
  -6 -21   2      196.67      187.98     40.49 o
  -5 -21   2      443.27      428.01     47.24 o
  -4 -21   2      102.93       96.40     29.88 o
  -3 -21   2      910.16      957.23     79.05 o
  -2 -21   2     3337.86     3404.82    123.39 o
  -1 -21   2      666.98      754.56     62.18 o
   0 -21   2       10.60       19.75     21.78 o
   1 -21   2     2585.48     2697.69    114.71 o
   2 -21   2      245.55      281.52     40.01 o
   3 -21   2      535.66      614.06     77.12 o
   4 -21   2      346.49      320.04     64.59 o
   5 -21   2      415.60      381.74     77.12 o
   6 -21   2      910.54      782.75    101.22 o
   7 -21   2       21.26       69.41     51.09 o
  -8 -20   2       63.19       60.73     48.20 o
  -7 -20   2      231.01      257.38     44.34 o
  -6 -20   2       38.24        0.96     26.99 o
  -5 -20   2      368.00      414.51     45.31 o
  -4 -20   2      276.38      198.58     33.74 o
  -3 -20   2      801.56      853.12     77.12 o
  -2 -20   2     3621.74     3730.90    107.08 o
  -1 -20   2        7.32       20.13     20.10 o
   0 -20   2     3180.44     3209.08     98.49 o
   1 -20   2     1226.37     1256.31     59.94 o
   2 -20   2     1085.90     1068.90     55.01 o
   3 -20   2      262.92      264.13     54.95 o
   4 -20   2       80.92       56.87     42.42 o
   5 -20   2      361.42      248.71     61.69 o
   6 -20   2       76.10       66.51     52.06 o
   7 -20   2      199.20      270.88     68.44 o
  -9 -19   2      297.96      143.63     44.34 o
  -8 -19   2       33.64        2.89     31.81 o
  -7 -19   2      635.21      580.32     55.91 o
  -6 -19   2      105.95       59.77     27.96 o
  -5 -19   2      167.65      170.62     32.78 o
  -4 -19   2     1191.32     1196.30     63.62 o
  -3 -19   2      361.90      307.11     38.56 o
  -2 -19   2      205.40      245.72     29.90 o
  -1 -19   2      467.79      538.22     39.46 o
   0 -19   2      228.33      190.14     29.31 o
   1 -19   2      428.36      437.91     38.01 o
   2 -19   2     1261.93     1350.51     66.03 o
   3 -19   2      679.43      666.11     73.26 o
   4 -19   2      151.35       71.33     40.49 o
   5 -19   2      514.06      405.84     70.37 o
   6 -19   2       13.86       49.16     46.27 o
   7 -19   2      158.37      182.19     61.69 o
  -9 -18   2        8.38        7.71     29.88 o
  -8 -18   2      743.65      756.73     64.59 o
  -7 -18   2      163.70      178.34     38.56 o
  -6 -18   2      925.64      963.02     60.73 o
  -5 -18   2       19.64       27.96     24.10 o
  -4 -18   2     1786.91     1563.58     70.37 o
  -3 -18   2       54.07       35.75     15.92 o
  -2 -18   2      315.48      369.72     40.01 o
  -1 -18   2        8.27       14.56     16.61 o
   0 -18   2      351.82      378.08     34.08 o
   1 -18   2     1629.80     1664.45     65.34 o
   2 -18   2      793.87      782.63     46.39 o
   3 -18   2      571.76      575.50     67.48 o
   4 -18   2      674.83      776.01     79.05 o
   5 -18   2      199.39      147.49     49.16 o
   6 -18   2      660.45      735.52     87.72 o
   7 -18   2        2.72        0.00     33.74 o
   8 -18   2      145.83      267.99     67.48 o
  -9 -17   2       78.08       13.50     32.78 o
  -8 -17   2       68.31       39.52     30.85 o
  -7 -17   2      109.36       93.51     32.78 o
  -6 -17   2       61.75       47.24     27.96 o
  -5 -17   2      444.23      387.52     40.49 o
  -4 -17   2      362.12      365.35     37.60 o
  -3 -17   2      381.25      406.07     27.24 o
  -2 -17   2     3766.03     3661.64    102.66 o
  -1 -17   2     1021.09      927.41     45.98 o
   0 -17   2      631.35      601.47     70.85 o
   1 -17   2     8049.31     8181.24    233.28 o
   2 -17   2     2173.85     2210.09     75.43 o
   3 -17   2      150.85      195.69     45.31 o
   4 -17   2     1306.57     1336.08     97.36 o
   5 -17   2      153.30      186.05     51.09 o
   6 -17   2      599.61      633.34     81.94 o
   7 -17   2      287.16      206.29     60.73 o
   8 -17   2       83.11      144.60     56.87 o
  -9 -16   2       78.94       28.92     33.74 o
  -8 -16   2      312.75      370.17     49.16 o
  -7 -16   2       47.07       34.70     26.99 o
  -6 -16   2       94.33      110.86     29.88 o
  -5 -16   2      616.59      665.15     49.16 o
  -4 -16   2      130.38       99.29     25.06 o
  -3 -16   2      738.43      790.93     39.04 o
  -2 -16   2      526.71      509.17     47.72 o
  -1 -16   2     5665.00     5756.22    136.25 o
   0 -16   2     5663.59     5666.00    135.30 o
   1 -16   2      612.52      661.62     39.25 o
   2 -16   2     3664.13     3470.38     96.62 o
   3 -16   2       53.13       86.93     20.31 o
   4 -16   2      602.08      637.19     70.37 o
   5 -16   2     1424.76     1298.48     96.40 o
   6 -16   2      335.87      370.17     64.59 o
   7 -16   2      169.72      237.14     58.80 o
   8 -16   2       24.39        0.00     43.38 o
 -10 -15   2       14.68       61.69     60.73 o
  -9 -15   2      126.01       70.37     36.63 o
  -8 -15   2      157.92      142.67     37.60 o
  -7 -15   2      139.88      170.62     34.70 o
  -6 -15   2      736.32      687.32     51.09 o
  -5 -15   2       18.53       11.57     18.32 o
  -4 -15   2       74.51       76.15     23.14 o
  -3 -15   2      108.11       77.42     15.00 o
  -2 -15   2     1398.52     1309.06     50.50 o
  -1 -15   2      609.17      596.18     34.30 o
   0 -15   2     1027.59     1034.01     46.35 o
   1 -15   2     2243.63     2228.31     70.35 o
   2 -15   2     2220.89     2363.38     91.10 o
   3 -15   2      347.34      337.80     29.06 o
   4 -15   2       44.76       52.06     35.67 o
   5 -15   2      302.02      250.64     54.95 o
   6 -15   2       39.23      150.38     47.24 o
   7 -15   2      402.47      279.55     59.77 o
   8 -15   2      309.79      280.52     67.48 o
 -10 -14   2      158.99      158.09     69.41 o
  -9 -14   2      488.22      513.80     55.91 o
  -8 -14   2      179.51      187.98     38.56 o
  -7 -14   2     3055.69     3214.88    111.82 o
  -6 -14   2      982.21      883.97     56.87 o
  -5 -14   2      208.90      262.20     31.81 o
  -4 -14   2     1105.18     1201.25     39.52 o
  -3 -14   2        0.25        0.90      9.47 o
  -2 -14   2     2276.88     2251.01     56.23 o
  -1 -14   2      790.93      845.58     40.06 o
   0 -14   2      421.34      479.10     31.65 o
   1 -14   2     2908.52     2652.49     87.24 o
   2 -14   2      102.50       96.91     14.98 o
   3 -14   2     1780.44     1863.26     50.63 o
   4 -14   2       34.61       14.46     26.99 o
   5 -14   2     1362.08     1149.07     88.69 o
   6 -14   2     2831.59     2872.66    148.45 o
   7 -14   2     1411.34     1437.30    107.00 o
   8 -14   2      369.62      410.66     72.30 o
 -10 -13   2      292.41      313.29     78.08 o
  -9 -13   2      128.21       96.40     55.91 o
  -8 -13   2      973.93      967.84     64.59 o
  -7 -13   2     1765.69     1764.09     79.05 o
  -6 -13   2      265.12      224.61     33.74 o
  -5 -13   2      139.10      154.24     26.99 o
  -4 -13   2     2754.01     2651.12     61.98 o
  -3 -13   2      757.32      828.94     31.27 o
  -2 -13   2     4246.59     4235.19     87.53 o
  -1 -13   2     1001.73     1113.20     43.56 o
   0 -13   2     2395.61     2588.09     73.61 o
   1 -13   2     4619.06     4580.85    112.25 o
   2 -13   2     1076.84     1067.70     76.15 o
   3 -13   2     1382.17     1357.44     84.83 o
   4 -13   2       58.45       60.73     21.21 o
   5 -13   2       26.56        6.75     16.39 o
   6 -13   2     2799.12     2832.18    103.15 o
   7 -13   2      998.76     1077.73     90.61 o
   8 -13   2       96.22      132.07     52.06 o
 -10 -12   2      211.06      237.14     75.19 o
  -9 -12   2       65.27       54.95     57.84 o
  -8 -12   2       56.83       30.85     26.03 o
  -7 -12   2      307.17      354.75     40.49 o
  -6 -12   2      264.18      263.17     33.74 o
  -5 -12   2     2285.38     2088.95     76.15 o
  -4 -12   2      723.79      720.81     27.55 o
  -3 -12   2     5854.86     5578.33    105.23 o
  -2 -12   2      799.22      875.56     31.43 o
  -1 -12   2     4569.55     4522.15    105.18 o
   0 -12   2     1311.19     1307.94     47.71 o
   1 -12   2      284.21      303.30     22.65 o
   2 -12   2     3440.19     3623.02     75.01 o
   3 -12   2      377.52      417.09     32.78 o
   4 -12   2     1852.14     1718.78     66.51 o
   5 -12   2       81.96       48.20     21.21 o
   6 -12   2      142.69      139.78     31.81 o
   7 -12   2      947.70      996.76     64.59 o
   8 -12   2        1.58       57.84     42.42 o
 -10 -11   2      144.55      219.79     73.26 o
  -9 -11   2       42.41        0.00     43.38 o
  -8 -11   2       52.57       31.81     26.03 o
  -7 -11   2      141.71      145.56     29.88 o
  -6 -11   2     1118.09     1074.84     55.91 o
  -5 -11   2      917.49      969.77     50.13 o
  -4 -11   2     2539.34     2366.86     53.85 o
  -3 -11   2     8304.66     8644.11    150.29 o
  -2 -11   2     2534.59     2458.56     57.84 o
  -1 -11   2     1396.09     1523.30     49.33 o
   0 -11   2     1070.09     1163.84     47.72 o
   1 -11   2     4675.59     4795.01     92.06 o
   2 -11   2     2109.05     1948.87     47.24 o
   3 -11   2      450.30      459.03     23.74 o
   4 -11   2     4983.04     4696.52    127.25 o
   5 -11   2     2753.70     2526.60     87.72 o
   6 -11   2      392.82      458.86     42.42 o
   7 -11   2      822.57      811.67     58.80 o
   8 -11   2      174.49      162.91     58.80 o
   9 -11   2      352.24      218.82     71.33 o
 -11 -10   2      250.37      335.47     95.43 o
 -10 -10   2      142.38      131.10     65.55 o
  -9 -10   2      916.54      847.34     99.29 o
  -8 -10   2     1546.57     1608.89     75.19 o
  -7 -10   2     1535.20     1472.96     68.44 o
  -6 -10   2     1617.26     1634.91     67.48 o
  -5 -10   2      284.27      291.12     29.88 o
  -4 -10   2     9330.75     9440.55    164.05 o
  -3 -10   2     3298.67     3264.79     68.76 o
  -2 -10   2      875.85      957.59     36.63 o
  -1 -10   2      593.65      748.82     71.82 o
   0 -10   2      159.36      122.99     34.22 o
   1 -10   2     6835.07     6806.58    116.89 o
   2 -10   2      231.82      239.73     15.98 o
   3 -10   2     6448.13     6028.58    111.83 o
   4 -10   2     1914.18     1798.49     47.70 o
   5 -10   2      289.38      294.98     31.81 o
   6 -10   2     5159.74     5079.22    142.67 o
   7 -10   2       45.61       69.41     28.92 o
   8 -10   2      165.56      193.76     59.77 o
   9 -10   2      106.45      108.93     58.80 o
 -11  -9   2      811.76      854.09    122.43 o
 -10  -9   2      105.91      105.07     65.55 o
  -9  -9   2     1002.14     1074.84    111.82 o
  -8  -9   2     1309.59     1327.40    109.89 o
  -7  -9   2     5649.49     5428.18    147.49 o
  -6  -9   2       47.94       37.60     20.24 o
  -5  -9   2     1613.73     1650.34     62.66 o
  -4  -9   2     8929.09     8445.76    144.12 o
  -3  -9   2     1690.12     1630.94     50.61 o
  -2  -9   2     4149.85     4314.11     82.68 o
  -1  -9   2     4746.87     4965.71    114.71 o
   0  -9   2       87.88      109.42     15.00 o
   1  -9   2     1677.61     1769.39     42.24 o
   2  -9   2      293.41      243.45     26.99 o
   3  -9   2     2637.17     2548.40     56.55 o
   4  -9   2     1029.71     1091.80     34.42 o
   5  -9   2     2200.41     2087.98     77.12 o
   6  -9   2      148.07      174.48     30.85 o
   7  -9   2     1356.95     1247.39     67.48 o
   8  -9   2       55.07       50.13     51.09 o
   9  -9   2       18.86       14.46     51.09 o
  10  -9   2      394.05      535.97     93.51 o
 -11  -8   2       90.53      126.28     76.15 o
 -10  -8   2      772.87      803.96    107.97 o
  -9  -8   2      659.12      774.08     96.40 o
  -8  -8   2      640.01      594.78     47.24 o
  -7  -8   2      640.02      585.14     43.38 o
  -6  -8   2       16.04       28.92     17.35 o
  -5  -8   2     2351.17     2275.00     74.23 o
  -4  -8   2     2431.18     2578.06     54.19 o
  -3  -8   2    11267.16    10655.00    231.36 o
  -2  -8   2    10368.86    11296.96    185.69 o
  -1  -8   2     1932.30     2407.14     53.00 o
   0  -8   2      285.86      370.44     23.15 o
   1  -8   2     1725.44     1838.67     61.21 o
   2  -8   2      842.89      681.53     46.75 o
   3  -8   2       26.12       22.99      9.18 o
   4  -8   2     1158.31     1089.01     34.06 o
   5  -8   2       56.88       91.58     22.17 o
   6  -8   2      805.46      737.45     49.16 o
   7  -8   2      721.62      629.48     49.16 o
   8  -8   2       10.46        0.00     40.49 o
   9  -8   2      189.73      141.71     62.66 o
  10  -8   2      297.41      400.05     88.69 o
 -11  -7   2      432.69      432.83     97.36 o
 -10  -7   2      391.97      358.60     84.83 o
  -9  -7   2      907.15      901.32    102.18 o
  -8  -7   2      537.03      562.97     78.08 o
  -7  -7   2      601.23      588.99     68.44 o
  -6  -7   2      389.70      491.63     36.63 o
  -5  -7   2     3335.17     3315.13     92.54 o
  -4  -7   2     3345.99     3307.42     90.61 o
  -3  -7   2     7767.04     7972.13    173.52 o
  -2  -7   2      768.00      677.68     30.85 o
  -1  -7   2       91.36      110.86     14.46 o
   0  -7   2    12519.17    14015.33    368.24 o
   1  -7   2      657.22      816.12     27.04 o
   2  -7   2      736.43      695.02     24.28 o
   3  -7   2     2780.85     2622.36     92.06 o
   4  -7   2      807.04      708.57     26.87 o
   5  -7   2     3721.27     3659.27    106.04 o
   6  -7   2      470.28      537.90     42.42 o
   7  -7   2      457.34      466.57     73.26 o
   8  -7   2       99.82      134.96     54.95 o
   9  -7   2       88.76       57.84     56.87 o
  10  -7   2      125.04      131.10     71.33 o
 -11  -6   2      492.56      426.08     97.36 o
 -10  -6   2       71.96      120.50     64.59 o
  -9  -6   2      857.92     1108.58    108.93 o
  -8  -6   2     3525.05     3553.24    183.16 o
  -7  -6   2      123.91      179.30     27.96 o
  -6  -6   2     6089.61     5799.31    224.61 o
  -5  -6   2      703.61      616.95     35.67 o
  -4  -6   2     5709.61     5535.18    129.17 o
  -3  -6   2     2022.49     2233.54     63.62 o
  -2  -6   2      933.32     1008.32     37.60 o
  -1  -6   2      512.35      635.26     26.99 o
   0  -6   2     6600.31     7614.49    211.11 o
   1  -6   2      132.71       90.64     15.42 o
   2  -6   2       15.63       12.57      8.09 o
   3  -6   2     8674.20     8393.39    144.05 o
   4  -6   2     3302.15     3256.94     68.98 o
   5  -6   2     1644.55     1465.25     61.69 o
   6  -6   2     2987.08     2865.92    151.35 o
   7  -6   2     1846.83     1792.04    124.35 o
   8  -6   2      785.15      715.27     90.61 o
   9  -6   2       73.16       65.55     54.95 o
  10  -6   2      115.46       55.91     58.80 o
 -11  -5   2      412.95      535.01    102.18 o
 -10  -5   2     1117.78     1081.59    121.46 o
  -9  -5   2      346.61      374.02     75.19 o
  -8  -5   2      807.13      841.56     87.72 o
  -7  -5   2     1705.79     1707.21     66.51 o
  -6  -5   2      462.57      525.37     34.70 o
  -5  -5   2     1987.33     1851.81     97.36 o
  -4  -5   2     1662.47     1700.46     54.95 o
  -3  -5   2     1668.81     1828.67     54.95 o
  -2  -5   2     1487.24     1440.19     43.38 o
  -1  -5   2    28193.98    29698.34    558.15 o
   0  -5   2       16.05       10.60      9.64 o
   1  -5   2     7224.05     6932.74    138.87 o
   2  -5   2     5419.16     5907.85    124.75 o
   3  -5   2     1670.98     1603.65     40.15 o
   4  -5   2     4535.55     4396.37     88.69 o
   5  -5   2     2465.69     2129.44     75.19 o
   6  -5   2       14.71       15.42     16.39 o
   7  -5   2     1568.36     1468.14    114.71 o
   8  -5   2      654.05      690.21     89.65 o
   9  -5   2      454.87      405.84     81.94 o
  10  -5   2       45.29       65.55     60.73 o
 -11  -4   2        5.29        0.00     61.69 o
 -10  -4   2     1161.71     1375.60    129.17 o
  -9  -4   2       52.83       93.51     50.13 o
  -8  -4   2      150.30      195.69     53.98 o
  -7  -4   2       84.75       99.29     22.17 o
  -6  -4   2      562.05      551.40     34.70 o
  -5  -4   2     4033.26     3792.30    101.22 o
  -4  -4   2     1318.63     1358.25     48.20 o
  -3  -4   2      945.82      846.38     31.81 o
  -2  -4   2    11312.66    12241.60    238.10 o
  -1  -4   2      255.27      178.34     14.46 o
   0  -4   2     6765.42     6558.14    132.51 o
   1  -4   2     4293.94     4089.71    129.17 o
   2  -4   2    11516.52    10848.05    213.42 o
   3  -4   2      251.56      218.25     16.92 o
   4  -4   2     1149.90     1043.99     46.27 o
   5  -4   2       63.43       32.78     11.57 o
   6  -4   2      401.13      380.77     34.70 o
   7  -4   2      544.36      459.82     69.41 o
   8  -4   2      121.45      229.43     63.62 o
   9  -4   2     1097.92     1198.23    120.50 o
  10  -4   2      187.97      119.53     68.44 o
 -11  -3   2      214.19      185.08     74.23 o
 -10  -3   2      241.04      321.97     78.08 o
  -9  -3   2      526.22      687.32     91.58 o
  -8  -3   2     1965.38     1916.40    127.25 o
  -7  -3   2     2403.40     2406.10     78.08 o
  -6  -3   2     1225.83     1198.23     50.13 o
  -5  -3   2     4315.23     3865.57     80.97 o
  -4  -3   2     7025.08     6749.80    154.24 o
  -3  -3   2     1642.53     1683.11     40.49 o
  -2  -3   2     2072.34     1932.78     52.06 o
  -1  -3   2     2083.64     1855.66     48.20 o
   0  -3   2     1046.32     1031.15     27.72 o
   1  -3   2     2789.54     3392.27     75.33 o
   2  -3   2     5741.84     6314.96    133.12 o
   3  -3   2     2960.58     2677.09     69.24 o
   4  -3   2       69.04       50.13     11.57 o
   5  -3   2       84.81      117.61     21.21 o
   6  -3   2     2082.30     1975.20     72.30 o
   7  -3   2      673.71      608.27     77.12 o
   8  -3   2     1038.19     1139.43    107.00 o
   9  -3   2      174.20      191.83     66.51 o
  10  -3   2      736.25      780.83    104.11 o
 -11  -2   2      203.02      296.91     85.79 o
 -10  -2   2      136.32      171.59     66.51 o
  -9  -2   2     4349.77     4306.10    218.82 o
  -8  -2   2      195.31      160.98     52.06 o
  -7  -2   2     1036.78     1133.64     58.80 o
  -6  -2   2    12978.36    12364.03    210.15 o
  -5  -2   2     1470.01     1400.67     40.49 o
  -4  -2   2     9474.15     9120.23    152.31 o
  -3  -2   2      873.43      837.70     32.78 o
  -2  -2   2      529.35      553.33     18.32 o
  -1  -2   2     1155.93     1144.25     25.06 o
   0  -2   2     2157.04     2697.09     59.97 o
   1  -2   2     3149.93     3429.10     77.55 o
   2  -2   2      405.47      461.61     22.11 o
   3  -2   2      947.16      884.93     60.73 o
   4  -2   2      652.63      682.50     58.80 o
   5  -2   2    12717.39    12096.04    261.24 o
   6  -2   2     2291.75     2323.20     79.05 o
   7  -2   2      420.56      370.17     64.59 o
   8  -2   2     2774.02     2656.73    162.91 o
   9  -2   2      125.59      215.93     65.55 o
  10  -2   2       68.73        9.64     53.98 o
 -11  -1   2       90.22       94.47     61.69 o
 -10  -1   2      209.02      224.61     72.30 o
  -9  -1   2     1437.73     1523.09    124.35 o
  -8  -1   2     1494.45     1460.43     72.30 o
  -7  -1   2      483.63      585.14     44.34 o
  -6  -1   2      484.32      565.86     26.99 o
  -5  -1   2     3108.10     2953.64     63.62 o
  -4  -1   2     4622.39     4808.34     88.69 o
  -3  -1   2      799.59      811.67     24.10 o
  -2  -1   2      567.94      456.93     15.42 o
  -1  -1   2    31940.66    32734.88    479.10 o
   0  -1   2     7600.07     8200.51    159.15 o
   1  -1   2     8154.30     7704.41    154.37 o
   2  -1   2      516.71      499.49     24.04 o
   3  -1   2      303.10      274.73     36.63 o
   4  -1   2    13484.44    14307.41    445.36 o
   5  -1   2      558.14      722.99     39.52 o
   6  -1   2     4743.64     4602.05    202.44 o
   7  -1   2     1581.90     1706.25    117.61 o
   8  -1   2     1636.14     1520.20    122.43 o
   9  -1   2      864.06     1110.51    115.68 o
  10  -1   2      137.26      191.83     72.30 o
 -11   0   2        4.55       99.29     61.69 o
 -10   0   2      143.20      110.86     61.69 o
  -9   0   2      401.36      425.12     48.20 o
  -8   0   2      299.51      293.05     39.52 o
  -7   0   2        0.49        4.82     17.35 o
  -6   0   2        2.03       23.14     10.60 o
  -5   0   2     1506.09     1503.81     40.49 o
  -4   0   2     3058.54     3015.33     60.73 o
  -3   0   2     3952.14     4337.92     77.12 o
  -2   0   2      995.18     1151.96     33.74 o
  -1   0   2    13856.63    14420.20    255.46 o
   0   0   2    27635.12    26285.85    458.86 o
   1   0   2     5382.71     6209.10    100.40 o
   2   0   2       30.21       27.96     15.42 o
   3   0   2      392.57      327.75     39.52 o
   4   0   2     1874.71     2071.60    108.93 o
   5   0   2        0.06       45.31     27.96 o
   6   0   2      561.91      647.80     72.30 o
   7   0   2      717.57      776.97     82.90 o
   8   0   2      339.19      482.95     77.12 o
   9   0   2     2462.90     2732.89    172.55 o
  10   0   2      137.81      164.84     68.44 o
 -11   1   2       62.27      116.64     67.48 o
 -10   1   2      259.42      348.00     51.09 o
  -9   1   2     1263.04     1459.47     80.01 o
  -8   1   2     1448.01     1443.08     71.33 o
  -7   1   2      485.53      484.88     41.45 o
  -6   1   2      444.82      484.88     23.14 o
  -5   1   2     2784.48     2773.37     60.73 o
  -4   1   2     5156.24     4930.77     87.72 o
  -3   1   2      611.24      668.04     21.21 o
  -2   1   2      667.52      462.71     17.35 o
  -1   1   2    31914.56    32399.42    602.49 o
   0   1   2     7529.22     8025.15    148.45 o
   1   1   2     7837.47     7645.39    122.76 o
   2   1   2      688.75      575.13     25.93 o
   3   1   2      380.07      273.77     37.60 o
   4   1   2    13268.17    13931.46    445.36 o
   5   1   2      520.63      697.92     66.51 o
   6   1   2     4863.50     5017.52    210.15 o
   7   1   2     1668.77     1593.46    113.75 o
   8   1   2     1647.94     1631.06    124.35 o
   9   1   2      866.04      924.46    105.07 o
  10   1   2      134.95      137.85     66.51 o
 -11   2   2      251.93      256.42     81.94 o
 -10   2   2      141.26      129.17     38.56 o
  -9   2   2     4383.81     4367.80    141.71 o
  -8   2   2      160.69      156.16     32.78 o
  -7   2   2     1027.14     1089.30     56.87 o
  -6   2   2    12879.78    12565.50    266.06 o
  -5   2   2     1436.98     1412.23     36.63 o
  -4   2   2     8934.83     9018.05    147.49 o
  -3   2   2      834.19      808.78     22.17 o
  -2   2   2      465.76      551.40     19.28 o
  -1   2   2     1165.81     1161.60     30.85 o
   0   2   2     2196.12     2722.28     58.80 o
   1   2   2     3553.35     3490.62     78.08 o
   2   2   2      457.37      418.37     21.21 o
   3   2   2     1135.95     1066.16     40.49 o
   4   2   2      871.50      893.61     41.45 o
   5   2   2    12751.21    12641.65    409.69 o
   6   2   2     2319.40     2417.67    133.99 o
   7   2   2      430.19      391.38     66.51 o
   8   2   2     2688.27     2599.86    156.16 o
   9   2   2      114.82      119.53     59.77 o
  10   2   2       75.12      108.93     62.66 o
 -11   3   2      187.39      165.80     46.27 o
 -10   3   2      234.49      244.85     44.34 o
  -9   3   2      580.49      571.64     53.02 o
  -8   3   2     1957.87     1984.84     83.87 o
  -7   3   2     2396.58     2402.24     86.76 o
  -6   3   2     1337.46     1314.87     55.91 o
  -5   3   2     4199.08     3806.76     73.26 o
  -4   3   2     7097.04     7008.15    116.64 o
  -3   3   2     1909.32     1853.74     38.56 o
  -2   3   2     2060.02     1925.07     38.56 o
  -1   3   2     2085.67     1838.31     35.67 o
   0   3   2      938.65     1049.78     29.88 o
   1   3   2     2710.66     3304.53     71.33 o
   2   3   2     6397.58     6286.18    419.81 o
   3   3   2     2820.16     2585.56     71.82 o
   4   3   2      117.33       74.38     37.11 o
   5   3   2      133.69      128.21     22.17 o
   6   3   2     2016.84     1992.55     76.15 o
   7   3   2      700.28      623.70     75.19 o
   8   3   2     1121.73     1132.68    101.22 o
   9   3   2      139.21      194.72     65.55 o
  10   3   2      708.54      816.89    120.98 o
 -11   4   2        5.10       19.28     33.74 o
 -10   4   2     1117.05     1226.18     78.08 o
  -9   4   2       32.74       24.10     27.96 o
  -8   4   2      161.02      204.36     34.70 o
  -7   4   2       82.49       68.44     23.14 o
  -6   4   2      606.48      499.34     37.60 o
  -5   4   2     4445.86     4096.92     76.15 o
  -4   4   2     1424.31     1465.25     34.70 o
  -3   4   2      767.73      749.98     24.10 o
  -2   4   2    11398.71    11873.36    186.05 o
  -1   4   2      261.60      184.43      8.74 o
   0   4   2     6892.78     6723.76    121.81 o
   1   4   2     4179.17     4070.42     91.10 o
   2   4   2    10209.06    10780.24    330.65 o
   3   4   2      232.18      195.02     26.51 o
   4   4   2     1065.47     1088.54     36.71 o
   5   4   2       66.05       39.50     13.37 o
   6   4   2      383.83      348.00     34.70 o
   7   4   2      520.99      553.33     46.27 o
   8   4   2      118.90      201.76     45.31 o
   9   4   2     1172.26     1212.93    175.44 o
  10   4   2      225.91      225.84     45.62 o
 -11   5   2      379.47      415.48     58.80 o
 -10   5   2     1095.17     1181.84     76.15 o
  -9   5   2      301.20      374.02     45.31 o
  -8   5   2      773.39      784.68     54.95 o
  -7   5   2     1708.35     1547.19     67.48 o
  -6   5   2      423.85      439.58     35.67 o
  -5   5   2     1885.85     1917.36     64.59 o
  -4   5   2     1609.19     1612.74     53.98 o
  -3   5   2     1659.19     1732.27     71.33 o
  -2   5   2     1211.64     1208.83     36.63 o
  -1   5   2    28190.67    29766.80    434.60 o
   0   5   2        6.52       12.48      5.53 o
   1   5   2     7304.29     6866.30    111.75 o
   2   5   2     5988.84     5930.08    101.78 o
   3   5   2     1475.64     1554.03     70.85 o
   4   5   2     4513.29     4592.18     92.14 o
   5   5   2     2471.73     2426.38    116.64 o
   6   5   2        3.48        5.60     14.55 o
   7   5   2     1476.00     1754.00     61.47 o
   8   5   2      724.43      763.71     58.30 o
   9   5   2      433.38      585.22     67.96 o
  10   5   2       19.18       42.90     33.40 o
 -11   6   2      553.76      542.72     62.66 o
 -10   6   2       91.17       97.36     37.60 o
  -9   6   2      896.81      885.90     62.66 o
  -8   6   2     3513.20     3565.77    116.64 o
  -7   6   2      123.65      100.25     24.10 o
  -6   6   2     6022.20     6002.71    149.42 o
  -5   6   2      733.26      746.12     38.56 o
  -4   6   2     5795.70     5517.83    127.25 o
  -3   6   2     2051.83     2130.40     59.77 o
  -2   6   2     1045.54     1092.86     28.35 o
  -1   6   2      513.74      575.32     16.04 o
   0   6   2     6732.60     7553.42    141.60 o
   1   6   2       77.86       64.37      8.02 o
   2   6   2       25.35       15.15      6.94 o
   3   6   2     8800.69     8554.26    145.06 o
   4   6   2     3372.60     3295.19     73.81 o
   5   6   2     1659.96     1680.40     51.54 o
   6   6   2     3014.13     3068.18     79.34 o
   7   6   2     1834.47     1919.86    163.39 o
   8   6   2      693.85      701.29     44.16 o
   9   6   2       80.98       83.09     31.94 o
  10   6   2      134.05      201.21     46.11 o
 -11   7   2      409.90      351.85     53.98 o
 -10   7   2      451.66      446.32     53.02 o
  -9   7   2      831.13      854.09     61.69 o
  -8   7   2      461.24      546.58     48.20 o
  -7   7   2      594.54      560.07     42.42 o
  -6   7   2      464.78      546.58     37.60 o
  -5   7   2     3275.61     3184.99     91.58 o
  -4   7   2     3315.03     3477.08     89.65 o
  -3   7   2     7873.96     7988.82    135.41 o
  -2   7   2      883.32      661.88     22.11 o
  -1   7   2       91.68      110.26      8.02 o
   0   7   2    12122.37    13783.47    249.34 o
   1   7   2      685.96      858.85     25.50 o
   2   7   2      967.67      851.09     52.54 o
   3   7   2     2983.05     2774.29     60.99 o
   4   7   2      839.65      680.80     30.48 o
   5   7   2     3716.42     3551.96     83.97 o
   6   7   2      536.13      578.13     34.59 o
   7   7   2      530.53      591.55     54.46 o
   8   7   2      135.50      181.68     28.71 o
   9   7   2       85.12      127.03     36.64 o
  10   7   2      114.67       71.33     50.13 o
 -11   8   2       88.41       66.51     39.52 o
 -10   8   2      734.69      635.26     58.80 o
  -9   8   2      689.58      774.08     58.80 o
  -8   8   2      689.29      745.16     53.98 o
  -7   8   2      636.53      646.83     46.27 o
  -6   8   2       15.20        0.96     14.46 o
  -5   8   2     2156.21     2196.91     73.26 o
  -4   8   2     2497.60     2517.12     73.58 o
  -3   8   2    11084.76    10833.96    176.65 o
  -2   8   2    10377.63    11468.20    180.87 o
  -1   8   2     1971.97     2423.84     46.87 o
   0   8   2      609.46      522.22     22.46 o
   1   8   2     1697.54     1808.37     42.43 o
   2   8   2      701.93      647.29     24.22 o
   3   8   2       35.76       40.88     19.76 o
   4   8   2     1048.53     1030.17     37.98 o
   5   8   2       61.76       85.14     18.32 o
   6   8   2      781.57      746.95     39.05 o
   7   8   2      797.93      755.52    111.34 o
   8   8   2        7.18       11.36     18.99 o
   9   8   2      166.73      293.83     45.65 o
  10   8   2      288.53      402.94     73.26 o
 -11   9   2      781.76      773.24     56.70 o
 -10   9   2       98.03       47.24     30.85 o
  -9   9   2     1032.37     1019.89     66.51 o
  -8   9   2     1271.25     1287.88     67.48 o
  -7   9   2     5652.97     5450.35    147.49 o
  -6   9   2       29.02       17.99     13.37 o
  -5   9   2     1805.54     1710.70     68.92 o
  -4   9   2     8295.64     8405.10    287.75 o
  -3   9   2     1680.36     1614.69     43.33 o
  -2   9   2     4107.35     4310.51     80.18 o
  -1   9   2     4754.02     4739.90    106.04 o
   0   9   2       55.31       94.96     13.01 o
   1   9   2     2092.93     2089.28    100.74 o
   2   9   2      249.42      204.37     23.62 o
   3   9   2     2306.52     2357.07     57.96 o
   4   9   2     1210.91     1084.94     88.69 o
   5   9   2     2222.16     2191.79     62.41 o
   6   9   2      107.62      130.35     25.06 o
   7   9   2     1230.09     1378.93     55.91 o
   8   9   2       47.49       53.13     29.10 o
   9   9   2       34.10       57.24     31.96 o
  10   9   2      382.09      564.89     81.94 o
 -11  10   2      263.88      342.21     53.98 o
 -10  10   2      121.41      138.21     31.56 o
  -9  10   2      877.14      994.14     53.14 o
  -8  10   2     1623.23     1655.78    176.41 o
  -7  10   2     1545.40     1556.48     73.26 o
  -6  10   2     1683.93     1669.85     55.46 o
  -5  10   2      285.21      268.35     26.99 o
  -4  10   2    10258.90    10020.08    170.31 o
  -3  10   2     3329.19     3384.48     71.63 o
  -2  10   2      952.88      969.06     30.48 o
  -1  10   2      601.63      764.50     54.46 o
   0  10   2      183.20      153.55     19.76 o
   1  10   2     6252.18     6660.55    120.50 o
   2  10   2      200.96      240.23     24.10 o
   3  10   2     6539.65     6150.52    115.01 o
   4  10   2     1717.45     1751.47     52.05 o
   5  10   2      267.87      261.64     24.61 o
   6  10   2     5082.57     5019.76    113.59 o
   7  10   2       51.73       63.33     34.70 o
   8  10   2      199.98      177.92     38.78 o
   9  10   2      123.56      180.19     42.20 o
 -10  11   2      211.05      156.96     31.96 o
  -9  11   2       63.17       81.57     39.52 o
  -8  11   2       20.73       20.16     18.68 o
  -7  11   2      154.15      147.05     23.34 o
  -6  11   2     1080.78     1018.01     44.03 o
  -5  11   2     1071.62     1068.12     41.54 o
  -4  11   2     2226.60     2207.40     59.54 o
  -3  11   2     8575.44     8747.25    151.20 o
  -2  11   2     2434.57     2332.77     54.12 o
  -1  11   2     1359.86     1410.55     65.55 o
   0  11   2      959.29     1053.13     72.30 o
   1  11   2     4937.33     4936.62     93.61 o
   2  11   2     2050.30     1921.72     66.03 o
   3  11   2      549.69      570.90     39.52 o
   4  11   2     5089.99     4924.15    102.72 o
   5  11   2     2731.62     2608.06     70.62 o
   6  11   2      462.37      456.91     58.32 o
   7  11   2      719.02      743.62     44.34 o
   8  11   2      141.64      156.26     41.45 o
   9  11   2      395.59      530.16     63.14 o
 -10  12   2      151.92      152.28     31.89 o
  -9  12   2       80.74       92.93     33.26 o
  -8  12   2       67.74       66.43     23.53 o
  -7  12   2      304.00      279.73     29.96 o
  -6  12   2      260.90      262.61     26.39 o
  -5  12   2     2023.70     2033.15     72.17 o
  -4  12   2      653.34      699.41     32.78 o
  -3  12   2     5526.22     5524.96    125.32 o
  -2  12   2      739.12      862.07     30.98 o
  -1  12   2     4567.43     4307.97     82.49 o
   0  12   2     1425.44     1328.67     47.72 o
   1  12   2      303.43      310.96     20.69 o
   2  12   2     3700.36     3677.45     78.47 o
   3  12   2      459.35      440.47     25.83 o
   4  12   2     1750.13     1665.17     52.94 o
   5  12   2       82.85       87.99     18.83 o
   6  12   2      124.17      111.35     23.18 o
   7  12   2     1063.59     1081.30     68.59 o
   8  12   2        1.42       24.50     28.92 o
   9  12   2      137.78      184.90     42.94 o
 -10  13   2      320.87      272.17     38.70 o
  -9  13   2      114.34      118.76     28.87 o
  -8  13   2      965.14     1023.40     51.88 o
  -7  13   2     1760.98     1778.38     70.37 o
  -6  13   2      296.96      263.50     27.45 o
  -5  13   2      166.90      177.41     26.48 o
  -4  13   2     2614.88     2541.97    163.88 o
  -3  13   2      908.14      868.36     34.49 o
  -2  13   2     4560.20     4333.25     86.30 o
  -1  13   2      959.27     1017.59     32.46 o
   0  13   2     2342.03     2557.81    118.09 o
   1  13   2     4682.57     4636.70    149.90 o
   2  13   2     1001.13     1028.94     37.45 o
   3  13   2     1191.05     1264.31     43.86 o
   4  13   2       98.41       97.08     17.96 o
   5  13   2       27.33       27.85     15.05 o
   6  13   2     2859.37     2863.81     81.85 o
   7  13   2     1031.07     1091.37    108.45 o
   8  13   2       88.52      118.68     36.11 o
   9  13   2       37.25       11.71     30.19 o
 -10  14   2      152.74      178.13     65.07 o
  -9  14   2      442.90      478.53     48.68 o
  -8  14   2      217.46      214.45     31.36 o
  -7  14   2     3069.47     3002.10     86.66 o
  -6  14   2     1006.42      980.25     90.61 o
  -5  14   2      203.42      206.29     23.53 o
  -4  14   2     1245.38     1176.82     43.85 o
  -3  14   2        5.61        0.00     11.35 o
  -2  14   2     2117.15     2113.53     55.03 o
  -1  14   2      786.28      929.04     40.63 o
   0  14   2      375.56      381.06     28.41 o
   1  14   2     2856.91     2742.06     65.98 o
   2  14   2       94.24       79.18     18.80 o
   3  14   2     1885.88     1807.76     54.86 o
   4  14   2       30.49       30.46     43.38 o
   5  14   2     1336.50     1261.23     83.38 o
   6  14   2     2763.07     2967.00     84.52 o
   7  14   2     1425.68     1401.39     80.22 o
   8  14   2      389.53      432.71     53.43 o
   9  14   2       45.05       70.37     46.27 o
 -10  15   2       30.92       12.53     30.85 o
  -9  15   2      169.04      129.83     63.14 o
  -8  15   2      174.16      173.73     28.61 o
  -7  15   2      153.74      168.38     26.85 o
  -6  15   2      709.30      659.98     39.77 o
  -5  15   2        5.53        0.56     14.79 o
  -4  15   2      106.34      112.82     36.63 o
  -3  15   2       90.60      103.03     16.68 o
  -2  15   2     1397.31     1325.02     52.27 o
  -1  15   2      582.39      657.17     52.54 o
   0  15   2     1064.69     1148.08     40.30 o
   1  15   2     2227.13     2075.13     57.41 o
   2  15   2     2411.97     2377.01     79.53 o
   3  15   2      316.64      279.38     48.20 o
   4  15   2       75.67       63.46     17.81 o
   5  15   2      335.43      292.39     40.01 o
   6  15   2       57.91       50.19     29.06 o
   7  15   2      323.70      435.87     77.60 o
   8  15   2      308.52      345.95     92.54 o
  -9  16   2       70.89       43.97     24.52 o
  -8  16   2      285.23      260.01     33.28 o
  -7  16   2       46.62       65.92     22.82 o
  -6  16   2       92.53       29.87     14.89 o
  -5  16   2      762.90      784.24     41.01 o
  -4  16   2      123.83      159.39     27.16 o
  -3  16   2      797.57      811.40     44.64 o
  -2  16   2      451.12      433.07     33.49 o
  -1  16   2     5640.44     5624.69    262.68 o
   0  16   2     5625.12     5544.56    112.65 o
   1  16   2      579.25      676.04     32.63 o
   2  16   2     3386.11     3353.11     81.31 o
   3  16   2       52.67       20.46     14.79 o
   4  16   2      551.29      513.21     49.65 o
   5  16   2     1422.19     1357.88     54.75 o
   6  16   2      338.22      350.09     48.04 o
   7  16   2      166.45      196.90     60.25 o
   8  16   2       28.75       56.34     34.74 o
  -9  17   2       61.38       20.20     28.53 o
  -8  17   2       85.17       66.56     28.92 o
  -7  17   2       92.51      147.55     60.25 o
  -6  17   2       59.07       71.41     27.47 o
  -5  17   2      341.54      385.59     38.84 o
  -4  17   2      403.97      398.47     36.79 o
  -3  17   2      432.36      475.72     36.81 o
  -2  17   2     3778.83     3715.64    103.19 o
  -1  17   2      982.63     1119.21     77.60 o
   0  17   2      611.32      589.29     32.29 o
   1  17   2     8056.98     7940.76    150.65 o
   2  17   2     2317.22     2238.76     70.85 o
   3  17   2      124.91      133.61     22.04 o
   4  17   2     1294.36     1270.49     50.82 o
   5  17   2      159.46      151.68     48.68 o
   6  17   2      614.74      571.53    139.78 o
   7  17   2      323.02      276.45     47.25 o
   8  17   2       83.26      108.18     38.01 o
  -9  18   2       30.31       28.18     29.29 o
  -8  18   2      738.02      712.38     57.75 o
  -7  18   2      175.94      195.00     36.11 o
  -6  18   2      913.50      852.59     56.67 o
  -5  18   2       18.62       25.52     20.71 o
  -4  18   2     1614.18     1637.92     92.06 o
  -3  18   2       49.46       49.60     21.02 o
  -2  18   2      357.54      344.83     59.28 o
  -1  18   2        8.09        6.00     15.05 o
   0  18   2      356.00      327.34     47.72 o
   1  18   2     1753.48     1751.78     56.17 o
   2  18   2      791.15      895.49     41.45 o
   3  18   2      641.28      636.44     39.52 o
   4  18   2      745.20      765.54     42.03 o
   5  18   2      189.26      241.42     64.10 o
   6  18   2      700.35      741.82     64.23 o
   7  18   2        2.36       10.20     31.04 o
   8  18   2      132.50      141.53     52.05 o
  -9  19   2      273.60      250.64     56.87 o
  -8  19   2       25.76        8.00     27.16 o
  -7  19   2      644.71      758.17     57.52 o
  -6  19   2      110.59      144.37     33.05 o
  -5  19   2       85.04       76.00     26.92 o
  -4  19   2     1240.80     1278.48     65.07 o
  -3  19   2      256.16      280.69     32.72 o
  -2  19   2      205.87      180.72     28.60 o
  -1  19   2      491.03      478.98     38.08 o
   0  19   2      187.46      193.05     24.04 o
   1  19   2      320.45      338.65     34.70 o
   2  19   2     1354.30     1363.51     51.54 o
   3  19   2      629.02      649.70     38.97 o
   4  19   2      108.84       77.48     27.96 o
   5  19   2      535.51      576.78     55.86 o
   6  19   2       13.49       14.89     30.34 o
   7  19   2      219.47      187.25     42.85 o
  -8  20   2       54.17       76.49     32.37 o
  -7  20   2      233.16      232.18     46.75 o
  -6  20   2       41.55       56.14     69.89 o
  -5  20   2      453.47      471.44     44.97 o
  -4  20   2      316.77      270.98     35.27 o
  -3  20   2      949.23     1029.72     54.79 o
  -2  20   2     3565.79     3662.13    109.32 o
  -1  20   2       14.52        7.42     17.68 o
   0  20   2     3148.53     3005.60     80.60 o
   1  20   2     1179.47     1250.32     50.11 o
   2  20   2      936.72     1025.51     46.68 o
   3  20   2      249.79      226.28     27.82 o
   4  20   2      101.84       72.99     31.16 o
   5  20   2      356.59      381.55     49.06 o
   6  20   2       87.23       42.69     33.09 o
   7  20   2      155.95      162.51     45.98 o
  -8  21   2       58.90       41.17     31.16 o
  -7  21   2      167.97      169.09     37.14 o
  -6  21   2      170.62       93.82     31.43 o
  -5  21   2      460.92      435.33     45.53 o
  -4  21   2      165.18      166.32     30.96 o
  -3  21   2      827.48      828.04     53.51 o
  -2  21   2     3255.96     3414.21    106.28 o
  -1  21   2      671.02      639.70     45.23 o
   0  21   2       17.81       10.10     18.00 o
   1  21   2     2628.09     2581.32     75.79 o
   2  21   2      304.35      230.98     35.67 o
   3  21   2      580.47      617.45     43.38 o
   4  21   2      341.16      462.77    136.40 o
   5  21   2      424.33      437.51     53.80 o
   6  21   2      859.68      904.17     73.28 o
   7  21   2       10.63        0.00     46.27 o
  -7  22   2       47.34       36.30     30.96 o
  -6  22   2      240.78      292.26     42.96 o
  -5  22   2      264.47      263.66     39.77 o
  -4  22   2      492.73      552.73     47.28 o
  -3  22   2      987.78      973.17     58.28 o
  -2  22   2     1553.80     1498.42     68.98 o
  -1  22   2       48.35       48.03     22.83 o
   0  22   2      123.47       87.98     23.53 o
   1  22   2      192.10      207.84     52.06 o
   2  22   2      385.34      339.80     32.63 o
   3  22   2      793.89      853.60     62.23 o
   4  22   2      887.52      884.75     82.90 o
   5  22   2       28.19       27.85     30.67 o
   6  22   2      359.43      356.91     97.84 o
  -7  23   2        8.33        8.55     30.28 o
  -6  23   2       76.52       29.77     30.56 o
  -5  23   2       79.78      116.36     32.63 o
  -4  23   2      321.74      362.03     61.21 o
  -3  23   2      894.72      881.08     57.45 o
  -2  23   2      286.91      269.34     36.35 o
  -1  23   2      831.20      858.95     55.16 o
   0  23   2        1.90       15.19     22.83 o
   1  23   2       27.75       30.65     23.51 o
   2  23   2      429.46      404.65     35.29 o
   3  23   2       89.65       71.44     34.01 o
   4  23   2      420.49      493.72     55.16 o
   5  23   2      934.21     1045.83     83.87 o
   6  23   2       20.60        0.00     47.24 o
  -6  24   2       37.97       12.39     28.53 o
  -5  24   2      413.47      435.43     55.91 o
  -4  24   2      186.42      162.95     37.11 o
  -3  24   2      960.40     1053.11     92.54 o
  -2  24   2      124.83      135.59     30.28 o
  -1  24   2       42.25       50.74     28.92 o
   0  24   2      226.06      228.34     36.05 o
   1  24   2       55.58       92.86     29.50 o
   2  24   2      332.27      216.90     53.02 o
   3  24   2      122.86      157.13     54.95 o
   4  24   2       44.55        1.93     40.49 o
   5  24   2      214.16      160.02     61.69 o
  -6  25   2        4.59       19.16     29.65 o
  -5  25   2      388.41      362.93     47.66 o
  -4  25   2      182.84      265.47     42.25 o
  -3  25   2       63.67       53.02     31.69 o
  -2  25   2      332.69      275.44     49.16 o
  -1  25   2      309.05      439.44     45.53 o
   0  25   2      108.42      159.82     43.86 o
   1  25   2      352.78      368.24     52.54 o
   2  25   2      180.97      197.62     58.80 o
   3  25   2      544.67      521.51     78.08 o
   4  25   2       24.78       60.73     49.16 o
  -5  26   2       85.60       33.20     33.12 o
  -4  26   2      150.53      139.86     43.38 o
  -3  26   2      216.07      156.67     89.17 o
  -2  26   2      157.64      192.38     37.11 o
  -1  26   2       34.66       36.35     36.63 o
   0  26   2      154.66      217.11     38.47 o
   1  26   2      246.93      431.86     72.30 o
   2  26   2        3.60        4.82     36.63 o
   3  26   2      503.87      444.40     74.23 o
  -4  27   2       71.72       40.70     31.01 o
  -3  27   2      153.94      177.91     38.15 o
  -2  27   2      232.93      219.37     41.43 o
  -1  27   2      163.57      120.36     35.06 o
   0  27   2      927.84      979.45     65.33 o
   1  27   2      383.25      535.97     78.08 o
   2  27   2       58.59       56.87     50.13 o
  -3  28   2      195.08      186.56     64.59 o
  -2  28   2       22.99       12.85     29.97 o
  -1  28   2      670.30      656.16     57.35 o
   0  28   2      181.85      247.74     61.69 o
   1  28   2      165.49      144.60     59.77 o
  -2 -28   3       71.90       86.76     52.06 o
  -1 -28   3       13.01       26.67     30.28 o
   0 -28   3       89.36      142.59     38.29 o
   1 -28   3       38.87        0.00     43.38 o
  -3 -27   3       85.62      119.53     52.06 o
  -2 -27   3      142.17      213.04     58.80 o
  -1 -27   3      191.30      284.77     44.34 o
   0 -27   3       31.68        0.00     26.58 o
   1 -27   3        8.09       19.28     46.27 o
   2 -27   3       18.75        8.68     50.13 o
  -4 -26   3      132.51       71.33     45.31 o
  -3 -26   3       61.87       87.72     48.20 o
  -2 -26   3       18.97       58.80     44.34 o
  -1 -26   3      239.90      236.21     40.88 o
   0 -26   3       30.13        5.42     29.97 o
   1 -26   3      236.60      258.35     67.48 o
   2 -26   3       59.78       53.02     53.98 o
   3 -26   3       78.04       30.85     53.98 o
  -5 -25   3        2.64        0.00     41.45 o
  -4 -25   3      695.99      559.11     79.05 o
  -3 -25   3       83.58       56.87     44.34 o
  -2 -25   3       71.75       68.44     40.49 o
  -1 -25   3      912.46     1047.24     64.76 o
   0 -25   3       89.45       95.85     31.69 o
   1 -25   3      697.22      695.03     84.83 o
   2 -25   3      191.96      172.55     63.62 o
   3 -25   3      202.24      267.99     70.37 o
  -6 -24   3       83.96       21.21     46.27 o
  -5 -24   3      233.79      317.15     70.37 o
  -4 -24   3      637.09      602.49     80.01 o
  -3 -24   3      114.34      184.12     54.95 o
  -2 -24   3      226.29      167.09     34.42 o
  -1 -24   3       25.82       47.98     26.56 o
   0 -24   3       87.75       79.05     30.67 o
   1 -24   3      216.19      234.51     38.66 o
   2 -24   3       13.72       26.03     44.34 o
   3 -24   3      825.21      988.08    106.04 o
   4 -24   3      178.42      258.35     70.37 o
  -7 -23   3      204.76      174.48     63.62 o
  -6 -23   3        8.54       15.42     30.85 o
  -5 -23   3      499.31      554.29     55.91 o
  -4 -23   3      325.55      346.07     63.62 o
  -3 -23   3      491.61      393.30     65.55 o
  -2 -23   3     1349.50     1337.70     65.86 o
  -1 -23   3      907.90      990.03     58.96 o
   0 -23   3       44.27      102.18     29.99 o
   1 -23   3       31.12       42.93     26.87 o
   2 -23   3       32.76        0.00     38.56 o
   3 -23   3      757.65      731.66     93.51 o
   4 -23   3      193.32      126.28     54.95 o
   5 -23   3      166.05      115.68     58.80 o
  -7 -22   3       56.46       80.01     37.60 o
  -6 -22   3      102.70       60.73     34.70 o
  -5 -22   3      436.97      400.05     49.16 o
  -4 -22   3       23.12       41.45     41.45 o
  -3 -22   3     1784.43     1629.13    108.93 o
  -2 -22   3     1856.79     1930.10     77.67 o
  -1 -22   3      241.74      304.99     38.01 o
   0 -22   3      943.46      972.75     72.30 o
   1 -22   3       62.13       65.99     26.76 o
   2 -22   3       92.16      229.43     58.80 o
   3 -22   3      101.59       77.12     49.16 o
   4 -22   3      177.58      112.79     53.02 o
   5 -22   3       88.35      108.93     53.98 o
  -8 -21   3      567.01      574.53     63.62 o
  -7 -21   3      100.08      160.98     42.42 o
  -6 -21   3      387.78      332.57     48.20 o
  -5 -21   3      835.98      851.20     62.66 o
  -4 -21   3     1067.55     1206.90     94.47 o
  -3 -21   3      723.51      877.22     82.90 o
  -2 -21   3      634.33      613.84     92.06 o
  -1 -21   3     2764.15     2777.43    102.66 o
   0 -21   3      143.23       95.84     31.81 o
   1 -21   3      577.27      650.26     49.25 o
   2 -21   3      386.08      306.55     60.73 o
   3 -21   3      262.21      181.23     54.95 o
   4 -21   3       51.90       55.91     47.24 o
   5 -21   3      543.29      612.13     89.65 o
   6 -21   3      217.09      133.03     60.73 o
  -8 -20   3      186.03      210.15     47.24 o
  -7 -20   3      289.11      292.09     47.24 o
  -6 -20   3      765.86      801.07     62.66 o
  -5 -20   3      139.17       80.01     30.85 o
  -4 -20   3     1793.46     1787.22     81.94 o
  -3 -20   3       61.09       44.97     23.06 o
  -2 -20   3       54.51       41.95     35.67 o
  -1 -20   3      354.92      373.92     38.17 o
   0 -20   3      137.29      124.16     27.95 o
   1 -20   3      825.12      811.93     51.59 o
   2 -20   3      246.54      234.10     33.79 o
   3 -20   3      878.20      693.10     84.83 o
   4 -20   3     1286.70     1234.86    107.00 o
   5 -20   3       11.31       58.80     44.34 o
   6 -20   3     1016.11      999.65    110.86 o
  -9 -19   3       11.52        0.00     34.70 o
  -8 -19   3       99.02      111.82     40.49 o
  -7 -19   3       46.61       36.63     32.78 o
  -6 -19   3      204.16      237.14     40.49 o
  -5 -19   3      190.13      197.62     37.60 o
  -4 -19   3     1920.75     1835.42     80.97 o
  -3 -19   3      835.62      822.61     47.94 o
  -2 -19   3     1544.45     1600.05     64.88 o
  -1 -19   3     1782.17     1884.44     71.89 o
   0 -19   3       47.04       65.55     23.86 o
   1 -19   3     4067.06     4227.37    164.84 o
   2 -19   3      380.99      356.20     36.59 o
   3 -19   3       28.59       33.74     37.60 o
   4 -19   3      633.70      746.12     88.69 o
   5 -19   3      543.54      661.29     84.83 o
   6 -19   3      247.13      222.68     57.84 o
   7 -19   3      178.11      296.91     75.19 o
  -9 -18   3       11.39        0.00     31.81 o
  -8 -18   3       56.23      115.68     39.52 o
  -7 -18   3     1307.93     1363.07     78.08 o
  -6 -18   3      268.34      302.69     42.42 o
  -5 -18   3      695.19      746.12     53.98 o
  -4 -18   3      497.91      495.49     45.31 o
  -3 -18   3     1928.48     1913.27    128.69 o
  -2 -18   3      424.56      408.71     34.98 o
  -1 -18   3      582.92      574.01     40.20 o
   0 -18   3     3623.68     3628.90    106.66 o
   1 -18   3     1702.78     1794.55     74.23 o
   2 -18   3      920.76      967.13     74.71 o
   3 -18   3      199.32       99.29     38.56 o
   4 -18   3       28.64        0.00     29.88 o
   5 -18   3       21.66        0.00     36.63 o
   6 -18   3        8.29       29.88     43.38 o
   7 -18   3       79.88       68.44     53.98 o
  -9 -17   3       66.43       25.06     34.70 o
  -8 -17   3     1723.24     1814.21     92.54 o
  -7 -17   3      345.27      432.83     49.16 o
  -6 -17   3     1450.71     1315.83     71.33 o
  -5 -17   3     2034.44     1967.49     82.90 o
  -4 -17   3      447.22      498.38     44.34 o
  -3 -17   3      646.55      703.05     34.76 o
  -2 -17   3      284.98      283.18     29.78 o
  -1 -17   3      166.92      213.77     28.23 o
   0 -17   3     1636.02     1631.71    175.44 o
   1 -17   3       31.80       56.68     21.77 o
   2 -17   3      944.93      896.25     48.72 o
   3 -17   3     1961.09     2019.54    118.57 o
   4 -17   3      496.07      493.56     70.37 o
   5 -17   3       32.43        0.00     35.67 o
   6 -17   3      118.13      112.79     50.13 o
   7 -17   3      621.31      742.27     89.65 o
 -10 -16   3       22.00       43.38     62.66 o
  -9 -16   3       60.89        3.86     33.74 o
  -8 -16   3       73.86       95.43     34.70 o
  -7 -16   3     3034.38     2948.82    110.86 o
  -6 -16   3     1027.95     1000.61     62.66 o
  -5 -16   3      530.25      537.90     45.31 o
  -4 -16   3     1238.40     1288.84     63.62 o
  -3 -16   3     1512.63     1464.94     48.56 o
  -2 -16   3      508.22      529.83     35.82 o
  -1 -16   3      182.34      218.93     26.76 o
   0 -16   3     2503.72     2684.10     83.83 o
   1 -16   3     2026.80     2143.34     73.84 o
   2 -16   3       98.29       78.17     49.65 o
   3 -16   3      345.46      435.72     60.73 o
   4 -16   3      279.09      262.20     55.91 o
   5 -16   3        0.56        0.00     29.88 o
   6 -16   3      323.43      278.59     66.51 o
   7 -16   3      507.58      641.05     85.79 o
   8 -16   3      226.65      315.22     72.30 o
 -10 -15   3       45.85       28.92     57.84 o
  -9 -15   3       20.52       33.74     34.70 o
  -8 -15   3      253.41      254.49     44.34 o
  -7 -15   3       19.50       10.60     26.03 o
  -6 -15   3      364.44      392.34     42.42 o
  -5 -15   3       12.61       24.10     21.21 o
  -4 -15   3     2281.87     2186.34     58.89 o
  -3 -15   3       36.39       30.19     13.96 o
  -2 -15   3     1556.17     1544.49     57.51 o
  -1 -15   3      517.87      543.44     36.15 o
   0 -15   3       28.59       21.43     17.57 o
   1 -15   3     4465.29     4221.65    113.83 o
   2 -15   3     1103.88     1088.19     55.43 o
   3 -15   3      440.16      410.69     33.52 o
   4 -15   3        0.64        0.00     26.03 o
   5 -15   3       72.83       96.40     42.42 o
   6 -15   3      201.32      188.94     53.02 o
   7 -15   3      462.67      498.38     78.08 o
   8 -15   3      100.26       87.72     50.13 o
 -10 -14   3      160.44       59.77     62.66 o
  -9 -14   3        2.50        0.00     26.99 o
  -8 -14   3       43.66        0.96     27.96 o
  -7 -14   3       43.51       75.19     28.92 o
  -6 -14   3      605.90      634.30     49.16 o
  -5 -14   3      282.97      216.90     31.81 o
  -4 -14   3      956.81      944.60     36.79 o
  -3 -14   3      618.71      612.88     30.28 o
  -2 -14   3      863.30      798.88     39.94 o
  -1 -14   3     2386.54     2459.73     75.32 o
   0 -14   3     1060.85      922.68     53.02 o
   1 -14   3      368.50      413.26     32.53 o
   2 -14   3     1915.16     1817.93     65.31 o
   3 -14   3      145.40      140.83     22.22 o
   4 -14   3        7.18       12.53     27.96 o
   5 -14   3       29.72        0.00     29.88 o
   6 -14   3       25.02       21.21     37.60 o
   7 -14   3      495.35      441.50     71.33 o
   8 -14   3      144.66      161.95     56.87 o
 -10 -13   3       75.92       50.13     60.73 o
  -9 -13   3        7.64       22.17     27.96 o
  -8 -13   3      268.30      325.83     43.38 o
  -7 -13   3       39.65       63.62     27.96 o
  -6 -13   3     1778.16     1789.15     75.19 o
  -5 -13   3      126.49      156.16     28.92 o
  -4 -13   3      125.68      113.67     15.92 o
  -3 -13   3      841.81      734.66     31.27 o
  -2 -13   3       49.79       62.93     16.44 o
  -1 -13   3     1361.02     1616.17     56.89 o
   0 -13   3     2966.55     2944.43     91.10 o
   1 -13   3     3849.26     3724.47     98.88 o
   2 -13   3     1781.91     1626.97     59.74 o
   3 -13   3      181.34      182.14     23.89 o
   4 -13   3       10.95       14.46     26.99 o
   5 -13   3        6.53        0.00     30.85 o
   6 -13   3      327.80      499.34     67.48 o
   7 -13   3      250.22      289.19     58.80 o
 -10 -12   3       23.88        2.89     46.27 o
  -9 -12   3       57.38       54.95     51.09 o
  -8 -12   3      678.13      647.80     55.91 o
  -7 -12   3     2664.23     2688.54     98.33 o
  -6 -12   3      630.17      620.80     47.24 o
  -5 -12   3      233.03      265.09     32.78 o
  -4 -12   3     2582.91     2615.52     63.66 o
  -3 -12   3     2513.62     2430.47     60.53 o
  -2 -12   3      590.85      566.20     27.55 o
  -1 -12   3       30.21       52.34     16.39 o
   0 -12   3      513.06      501.78     58.80 o
   1 -12   3     3902.29     3832.01    141.22 o
   2 -12   3       25.29       33.58     11.77 o
   3 -12   3     1422.45     1327.06     51.65 o
   4 -12   3      241.10      234.25     45.31 o
   5 -12   3      702.44      659.36     70.37 o
   6 -12   3      281.10      259.31     53.98 o
   7 -12   3     1062.82     1058.45     94.47 o
 -11 -11   3       43.66       37.60     63.62 o
 -10 -11   3       88.68      154.24     65.55 o
  -9 -11   3      313.01      235.21     66.51 o
  -8 -11   3      533.00      552.36     51.09 o
  -7 -11   3     1196.91     1106.65     61.69 o
  -6 -11   3       35.04       48.20     24.10 o
  -5 -11   3     1445.34     1430.55     62.66 o
  -4 -11   3     4405.49     4231.96     87.14 o
  -3 -11   3       95.66      108.25     16.87 o
  -2 -11   3     5410.81     5264.62    144.12 o
  -1 -11   3     2535.59     2387.54     70.55 o
   0 -11   3      230.67      191.61     22.65 o
   1 -11   3      294.20      283.20     16.62 o
   2 -11   3     2228.71     2140.13     60.73 o
   3 -11   3      294.45      283.86     20.71 o
   4 -11   3       24.86       34.70     18.32 o
   5 -11   3      986.49      888.79     52.06 o
   6 -11   3       28.33       19.28     29.88 o
   7 -11   3     2128.97     2352.11    127.25 o
 -11 -10   3      238.29      369.20     89.65 o
 -10 -10   3      283.74      241.96     74.23 o
  -9 -10   3      157.37       97.36     56.87 o
  -8 -10   3      467.47      442.47     44.34 o
  -7 -10   3     1963.61     2004.12     80.97 o
  -6 -10   3      450.03      372.10     35.67 o
  -5 -10   3     2187.99     2094.73     75.19 o
  -4 -10   3      452.54      414.51     32.78 o
  -3 -10   3     8873.10     8713.43    195.69 o
  -2 -10   3     1105.54     1185.70     48.20 o
  -1 -10   3     1663.18     1658.05     77.12 o
   0 -10   3     1928.63     1727.45     76.15 o
   1 -10   3     3361.61     3303.41    101.70 o
   2 -10   3     2993.58     2857.03    117.61 o
   3 -10   3      196.52      196.56     17.57 o
   4 -10   3      329.26      325.05     22.46 o
   5 -10   3       70.77      115.68     26.03 o
   6 -10   3      360.65      334.50     40.49 o
   7 -10   3      169.16      198.58     36.63 o
 -11  -9   3      486.73      464.64     96.40 o
 -10  -9   3      655.82      916.75    110.86 o
  -9  -9   3      124.81      205.33     62.66 o
  -8  -9   3      280.34      270.88     35.67 o
  -7  -9   3      125.58      102.18     26.99 o
  -6  -9   3      498.02      547.54     41.45 o
  -5  -9   3      784.40      764.44     43.38 o
  -4  -9   3     1225.25     1139.43     49.16 o
  -3  -9   3     3208.91     3018.23     86.76 o
  -2  -9   3     2943.35     2884.23     80.97 o
  -1  -9   3      419.20      383.66     36.63 o
   0  -9   3      554.73      460.78     36.63 o
   1  -9   3    12465.17    12043.07    239.54 o
   2  -9   3     1993.32     1888.17     87.24 o
   3  -9   3     1324.99     1524.06     59.77 o
   4  -9   3     3203.02     3136.13     90.61 o
   5  -9   3     1511.65     1479.71     65.55 o
   6  -9   3     1321.11     1318.73     66.51 o
   7  -9   3      121.53      135.92     31.81 o
   8  -9   3      174.26       71.33     53.02 o
 -11  -8   3      451.48      616.95    106.04 o
 -10  -8   3       93.78       41.45     56.87 o
  -9  -8   3     1801.54     1819.03    133.99 o
  -8  -8   3     2883.32     2703.97    154.24 o
  -7  -8   3       12.02       27.96     20.24 o
  -6  -8   3     1718.63     1758.30     67.48 o
  -5  -8   3      112.78      133.99     23.14 o
  -4  -8   3     3040.89     2938.22     87.72 o
  -3  -8   3     1285.16     1347.65     50.13 o
  -2  -8   3     2273.73     2244.15     67.48 o
  -1  -8   3     1424.46     1408.38     65.55 o
   0  -8   3       13.81       11.57     15.42 o
   1  -8   3     3110.71     3113.79     74.06 o
   2  -8   3      169.45      177.41     17.29 o
   3  -8   3    10653.43    10436.83    179.27 o
   4  -8   3     2854.74     2766.40    113.27 o
   5  -8   3     1162.45     1231.00     58.80 o
   6  -8   3     4881.73     4754.36    163.88 o
   7  -8   3       94.33       82.90     31.81 o
   8  -8   3      269.41      239.07     65.55 o
   9  -8   3      126.35      241.00     73.26 o
 -11  -7   3      692.93      674.79    110.86 o
 -10  -7   3      853.70      812.64    107.00 o
  -9  -7   3     2043.94     2161.25    148.45 o
  -8  -7   3      444.72      522.48     44.34 o
  -7  -7   3     2221.36     1973.27    120.50 o
  -6  -7   3      603.54      610.20     39.52 o
  -5  -7   3     1353.65     1315.83     53.98 o
  -4  -7   3     2113.37     2048.46     67.48 o
  -3  -7   3     5620.57     5674.96    133.03 o
  -2  -7   3     5462.95     5335.64    126.28 o
  -1  -7   3    13423.17    14131.00    378.84 o
   0  -7   3     1180.27     1124.97     54.95 o
   1  -7   3      687.63      778.39     28.49 o
   2  -7   3     5402.86     5676.10    127.25 o
   3  -7   3     1437.65     1374.67     46.06 o
   4  -7   3     5383.98     5399.12    105.92 o
   5  -7   3     7847.73     7296.38    183.16 o
   6  -7   3      992.57      941.81     55.91 o
   7  -7   3      513.83      408.73     69.41 o
   8  -7   3      627.36      617.91     84.83 o
   9  -7   3       10.43       50.13     53.02 o
 -11  -6   3      290.82      348.96     89.65 o
 -10  -6   3     1505.84     1480.68    133.99 o
  -9  -6   3      171.89      103.15     55.91 o
  -8  -6   3     1261.65     1434.40    109.89 o
  -7  -6   3      257.70      287.27     31.81 o
  -6  -6   3     1587.86     1487.42     59.77 o
  -5  -6   3     6354.43     6127.07    147.49 o
  -4  -6   3       69.47       74.23     16.39 o
  -3  -6   3    11795.29    11629.47    239.07 o
  -2  -6   3     6604.54     6904.04    154.24 o
  -1  -6   3      420.99      415.48     32.78 o
   0  -6   3     9025.89     9004.45    450.18 o
   1  -6   3      491.19      471.72     59.28 o
   2  -6   3     7334.17     7297.30    328.72 o
   3  -6   3      281.54      326.06     34.22 o
   4  -6   3      444.27      490.37     32.78 o
   5  -6   3      112.59      167.73     26.99 o
   6  -6   3      773.29      756.73     50.13 o
   7  -6   3      429.66      493.56     71.33 o
   8  -6   3      315.44      330.65     73.26 o
   9  -6   3      264.72      253.53     71.33 o
 -11  -5   3      235.37      267.99     87.72 o
 -10  -5   3     1524.47     1426.69    131.10 o
  -9  -5   3      144.23      164.84     55.91 o
  -8  -5   3     1774.65     1776.62    123.39 o
  -7  -5   3     2668.23     2756.02     87.72 o
  -6  -5   3      109.98       93.51     33.74 o
  -5  -5   3    16631.48    16553.49    340.29 o
  -4  -5   3      724.44      702.74     34.70 o
  -3  -5   3     1962.71     1996.41     60.73 o
  -2  -5   3     7132.95     6813.42    148.45 o
  -1  -5   3       70.25      117.61     20.24 o
   0  -5   3     1701.71     1760.56     88.20 o
   1  -5   3     1210.60     1082.73     37.11 o
   2  -5   3     2227.88     2331.12    108.93 o
   3  -5   3    11165.68    10779.93    310.88 o
   4  -5   3     4022.34     4014.03    128.21 o
   5  -5   3     1075.84     1059.42     53.02 o
   6  -5   3      594.51      706.60     75.19 o
   7  -5   3     1659.28     1557.79    119.53 o
   8  -5   3      202.61      286.30     68.44 o
   9  -5   3      182.97      203.40     65.55 o
 -11  -4   3      752.25      903.25    120.50 o
 -10  -4   3      140.85      103.15     59.77 o
  -9  -4   3     2386.02     2539.13    158.09 o
  -8  -4   3      826.92      727.81     82.90 o
  -7  -4   3       81.76       73.26     20.24 o
  -6  -4   3     7029.80     6786.43    160.98 o
  -5  -4   3     6327.31     6195.51    221.72 o
  -4  -4   3      688.39      599.60     30.85 o
  -3  -4   3     1752.44     1687.93     52.06 o
  -2  -4   3     3944.47     4516.25    104.11 o
  -1  -4   3     3458.89     3887.74    124.35 o
   0  -4   3     6599.13     7240.58    147.19 o
   1  -4   3     1889.09     1768.02    123.87 o
   2  -4   3      252.13      261.80     19.91 o
   3  -4   3    11234.96    11478.68    280.52 o
   4  -4   3     2640.33     2424.61     73.18 o
   5  -4   3     1972.70     1807.47     70.37 o
   6  -4   3     2953.79     2851.46     94.47 o
   7  -4   3      636.97      629.48     79.05 o
   8  -4   3     1043.41      993.86    103.15 o
   9  -4   3      336.78      296.91     74.23 o
 -11  -3   3      522.87      650.69    105.07 o
 -10  -3   3      527.56      661.29     98.33 o
  -9  -3   3      591.30      664.18     87.72 o
  -8  -3   3      166.60      187.01     52.06 o
  -7  -3   3      155.59      138.81     19.28 o
  -6  -3   3     1755.23     1837.35     53.02 o
  -5  -3   3      518.72      560.07     26.99 o
  -4  -3   3      225.01      212.08     16.39 o
  -3  -3   3      446.92      428.01     19.28 o
  -2  -3   3     1617.78     1689.86     39.52 o
  -1  -3   3     2606.15     2715.54     69.41 o
   0  -3   3    21385.70    22482.02    423.11 o
   1  -3   3     8081.31     8270.39    171.28 o
   2  -3   3     3395.33     3317.40     83.96 o
   3  -3   3     4048.26     4332.87    192.31 o
   4  -3   3     7527.23     7206.73    259.31 o
   5  -3   3     1447.27     1427.66     95.43 o
   6  -3   3     1550.63     1589.61     66.51 o
   7  -3   3      143.12      167.73     53.98 o
   8  -3   3     2004.53     2115.94    143.63 o
   9  -3   3      223.96      241.00     70.37 o
 -11  -2   3      181.56      289.19     81.94 o
 -10  -2   3      674.57      677.68     95.43 o
  -9  -2   3      130.58      204.36     60.73 o
  -8  -2   3      419.83      465.60     45.31 o
  -7  -2   3     1134.47     1184.73     59.77 o
  -6  -2   3     1508.62     1525.98     46.27 o
  -5  -2   3     1856.07     1594.43     44.34 o
  -4  -2   3      101.49      137.85     18.32 o
  -3  -2   3     3629.36     4128.73     78.08 o
  -2  -2   3      196.26      166.77     11.57 o
  -1  -2   3    11274.33    11774.07    182.19 o
   0  -2   3      492.53      769.98     28.28 o
   1  -2   3    10497.52    11524.02    188.46 o
   2  -2   3     3375.17     3192.61     81.64 o
   3  -2   3       58.79       73.00     15.69 o
   4  -2   3      386.56      546.58     56.87 o
   5  -2   3        7.17       36.63     30.85 o
   6  -2   3      184.47      201.47     28.92 o
   7  -2   3     1756.21     1927.00    127.25 o
   8  -2   3      187.15      279.55     64.59 o
   9  -2   3      978.41     1105.69    114.71 o
  10  -2   3      121.51      139.78     63.62 o
 -11  -1   3      174.61      251.60     80.01 o
 -10  -1   3      402.22      399.09     80.01 o
  -9  -1   3      301.10      298.83     43.38 o
  -8  -1   3      863.36      870.48     56.87 o
  -7  -1   3      998.36     1001.58     53.98 o
  -6  -1   3      975.38     1027.60     36.63 o
  -5  -1   3     4767.67     4704.23     91.58 o
  -4  -1   3      374.46      360.53     18.32 o
  -3  -1   3     2820.71     3249.58     63.62 o
  -2  -1   3     2271.65     2706.86     52.06 o
  -1  -1   3     2212.80     3181.14     56.87 o
   0  -1   3    15501.62    17715.95    267.72 o
   1  -1   3     3663.29     4053.30     98.33 o
   2  -1   3     1246.51     1323.71     46.06 o
   3  -1   3     3370.69     3009.55    129.17 o
   4  -1   3     2331.21     2185.35    115.68 o
   5  -1   3      139.50      193.76     43.38 o
   6  -1   3      186.65      216.90     49.16 o
   7  -1   3     3353.07     3110.77    165.80 o
   8  -1   3     1221.34     1312.94    113.75 o
   9  -1   3      141.89      132.07     55.91 o
  10  -1   3       35.38       51.09     55.91 o
 -11   0   3      186.77       96.40     64.59 o
 -10   0   3       24.11       24.10     29.88 o
  -9   0   3      938.95      857.94     61.69 o
  -8   0   3        4.91        0.00     19.28 o
  -7   0   3     1290.24     1191.48     58.80 o
  -6   0   3    12189.54    11592.84    195.69 o
  -5   0   3     1172.80     1432.48     40.49 o
  -4   0   3      355.01      307.51     17.35 o
  -3   0   3      631.39      631.41     27.96 o
  -2   0   3      175.66      187.01     12.53 o
  -1   0   3       43.59       47.24      7.71 o
   0   0   3     6648.10     7076.81    142.67 o
   1   0   3     2014.45     1814.11     38.32 o
   2   0   3      184.90      216.36     13.80 o
   3   0   3     3622.10     3532.03    147.49 o
   4   0   3      992.21     1163.53     81.94 o
   5   0   3     3943.10     3937.86    176.41 o
   6   0   3       10.16       27.96     31.81 o
   7   0   3       62.68       73.26     41.45 o
   8   0   3     1922.82     1952.06    135.92 o
   9   0   3        7.13       23.14     46.27 o
  10   0   3        0.17        6.75     53.98 o
 -11   1   3      125.41      147.49     70.37 o
 -10   1   3      380.19      357.64     50.13 o
  -9   1   3      367.63      383.66     44.34 o
  -8   1   3      874.67      856.02     55.91 o
  -7   1   3     1003.96      988.08     53.02 o
  -6   1   3      961.25     1039.17     35.67 o
  -5   1   3     5114.09     4702.30     89.65 o
  -4   1   3      441.82      363.42     17.35 o
  -3   1   3     2756.01     3114.62     77.12 o
  -2   1   3     2348.87     2758.92     89.65 o
  -1   1   3     2353.85     3225.48     57.84 o
   0   1   3    16074.76    17845.22    317.15 o
   1   1   3     4124.27     4119.94     73.39 o
   2   1   3     1409.57     1412.54     44.45 o
   3   1   3     3192.34     2788.70     79.21 o
   4   1   3     2355.08     2551.66    124.35 o
   5   1   3      108.28       78.08     36.63 o
   6   1   3      252.02      316.19     57.84 o
   7   1   3     3369.23     3258.26    171.59 o
   8   1   3     1259.21     1361.14    113.75 o
   9   1   3      115.94      104.11     58.80 o
  10   1   3       38.66      130.14     63.62 o
 -11   2   3      175.27      225.57     48.20 o
 -10   2   3      650.09      642.01     59.77 o
  -9   2   3      147.01       58.80     27.96 o
  -8   2   3      448.09      492.59     44.34 o
  -7   2   3     1096.72     1064.24     55.91 o
  -6   2   3     1544.98     1462.36     41.45 o
  -5   2   3     1691.77     1624.31     41.45 o
  -4   2   3      111.46      127.25     11.57 o
  -3   2   3     3720.25     4244.41     76.15 o
  -2   2   3      245.42      176.41     11.57 o
  -1   2   3    11189.89    11765.39    182.19 o
   0   2   3      826.05      865.66     27.96 o
   1   2   3    10451.13    11688.68    225.28 o
   2   2   3     3104.29     3218.99    162.91 o
   3   2   3       69.29       80.15     16.39 o
   4   2   3      370.25      313.46     71.82 o
   5   2   3        9.63       25.24     14.57 o
   6   2   3      147.42      219.79     53.02 o
   7   2   3     1821.61     1829.64    126.28 o
   8   2   3      194.00      276.64     40.29 o
   9   2   3     1041.06     1042.06    109.89 o
 -11   3   3      508.44      536.94     62.66 o
 -10   3   3      563.87      709.49     62.66 o
  -9   3   3      612.19      636.23     54.95 o
  -8   3   3      137.20       99.29     26.99 o
  -7   3   3      186.59      172.55     28.92 o
  -6   3   3     1720.39     1851.81     67.48 o
  -5   3   3      564.79      654.54     25.06 o
  -4   3   3      322.80      281.48     15.42 o
  -3   3   3      395.67      447.29     21.21 o
  -2   3   3     1592.97     1754.45     37.60 o
  -1   3   3     2656.04     2732.89     64.59 o
   0   3   3    20777.42    22394.25    400.05 o
   1   3   3     7866.82     8422.39    169.82 o
   2   3   3     3463.30     3343.70     84.03 o
   3   3   3     3697.86     4068.97    168.70 o
   4   3   3     7506.15     7502.67    270.88 o
   5   3   3     1442.90     1516.51     73.74 o
   6   3   3     1653.36     1488.31     68.32 o
   7   3   3      113.57      167.23     42.90 o
   8   3   3     1965.53     2197.76    120.50 o
   9   3   3      194.35      154.24     55.91 o
 -11   4   3      858.54      783.72     70.37 o
 -10   4   3      143.60      134.96     37.60 o
  -9   4   3     2260.07     2418.63     99.29 o
  -8   4   3      809.35      826.13     53.02 o
  -7   4   3       40.83       50.13     20.24 o
  -6   4   3     7008.79     6901.14    162.91 o
  -5   4   3     6093.81     6196.47    110.86 o
  -4   4   3      594.07      545.61     21.21 o
  -3   4   3     1668.56     1544.30     37.60 o
  -2   4   3     3807.14     4396.72     79.05 o
  -1   4   3     3372.35     3921.35     62.66 o
   1   4   3     1774.76     1635.88     41.45 o
   2   4   3      256.71      239.07     17.35 o
   3   4   3    12060.61    11729.73    237.14 o
   4   4   3     2669.79     2549.73     62.37 o
   5   4   3     2019.74     2072.75     76.43 o
   6   4   3     2736.20     2745.49    136.40 o
   7   4   3      611.86      678.65     63.14 o
   8   4   3     1019.06     1101.26    149.90 o
   9   4   3      354.89      403.91     78.08 o
 -11   5   3      210.08      234.25     49.16 o
 -10   5   3     1500.73     1490.32     82.90 o
  -9   5   3      191.90      173.52     34.70 o
  -8   5   3     1746.31     1882.66     80.01 o
  -7   5   3     2723.31     2576.72     90.61 o
  -6   5   3      132.96      144.60     24.10 o
  -5   5   3    17014.29    16983.43    265.09 o
  -4   5   3      666.10      599.60     26.99 o
  -3   5   3     2140.68     2073.52     45.31 o
  -2   5   3     7126.36     6765.22    138.81 o
  -1   5   3      151.78      194.82     16.39 o
   0   5   3     1566.42     1684.94     38.63 o
   1   5   3     1394.36     1173.57     27.14 o
   2   5   3     2498.20     2331.70     49.39 o
   3   5   3    10790.79    10704.12    177.26 o
   4   5   3     4030.85     3926.46     84.80 o
   5   5   3     1061.14     1054.74     67.96 o
   6   5   3      729.49      791.73     91.58 o
   7   5   3     1658.89     1779.38     81.25 o
   8   5   3      258.03      341.96     77.12 o
   9   5   3      191.22      169.66     39.84 o
 -11   6   3      289.61      378.84     55.91 o
 -10   6   3     1514.93     1636.84     86.76 o
  -9   6   3      173.02      211.11     37.60 o
  -8   6   3     1309.99     1315.83     67.48 o
  -7   6   3      241.23      291.12     32.78 o
  -6   6   3     1679.43     1520.20     60.73 o
  -5   6   3     6043.41     6129.96    143.63 o
  -4   6   3       58.43       51.09     13.50 o
  -3   6   3    11772.09    11405.83    228.46 o
  -2   6   3     6675.16     7149.29    120.02 o
  -1   6   3      344.15      357.91     16.90 o
   0   6   3     9244.17     9382.20    168.55 o
   1   6   3      532.29      518.63     17.49 o
   2   6   3     6854.67     7199.41    188.94 o
   3   6   3      285.17      341.49     20.29 o
   4   6   3      446.83      446.02     26.03 o
   5   6   3      121.29      178.26     21.22 o
   6   6   3      737.52      763.04     39.59 o
   7   6   3      568.79      589.42     50.10 o
   8   6   3      321.59      341.35     83.38 o
   9   6   3      265.84      265.87     96.88 o
 -11   7   3      623.26      641.05     64.59 o
 -10   7   3      854.80      795.28     65.55 o
  -9   7   3     2154.17     2010.87     89.65 o
  -8   7   3      455.92      469.46     44.34 o
  -7   7   3     2189.25     2100.52     80.01 o
  -6   7   3      502.05      571.64     38.56 o
  -5   7   3     1461.29     1389.10     53.98 o
  -4   7   3     2045.07     2162.21     64.59 o
  -3   7   3     5499.45     5578.56    124.35 o
  -2   7   3     5469.45     5526.60     93.45 o
  -1   7   3    13559.89    13922.53    253.03 o
   0   7   3     1215.52     1106.69     57.36 o
   1   7   3      676.90      763.90     23.93 o
   2   7   3     5699.04     5808.26    102.72 o
   3   7   3     1322.66     1244.72     37.78 o
   4   7   3     5351.54     5344.33    106.98 o
   5   7   3     7821.79     7711.31    150.38 o
   6   7   3     1059.77     1049.58     46.18 o
   7   7   3      418.26      504.35    185.57 o
   8   7   3      558.63      583.04     84.35 o
   9   7   3        5.81       35.58     29.87 o
 -11   8   3      505.57      550.43     60.73 o
 -10   8   3       95.54       57.84     32.78 o
  -9   8   3     1720.68     1737.09     84.83 o
  -8   8   3     2889.32     2702.04     98.33 o
  -7   8   3       56.88       53.98     22.17 o
  -6   8   3     1763.08     1753.48     67.48 o
  -5   8   3      115.48       86.76     17.35 o
  -4   8   3     3434.58     3198.49     83.87 o
  -3   8   3     1222.38     1268.23     35.84 o
  -2   8   3     2206.17     2219.67     82.90 o
  -1   8   3     1376.37     1404.73     40.98 o
   0   8   3       24.25       25.51      8.55 o
   1   8   3     3144.26     3190.73     63.28 o
   2   8   3      157.49      186.68     14.74 o
   3   8   3    10576.77    10548.39    177.01 o
   4   8   3     2889.43     2757.88     67.41 o
   5   8   3     1176.47     1115.97     44.22 o
   6   8   3     4896.41     4670.88    140.10 o
   7   8   3      100.33      151.52     33.79 o
   8   8   3      315.60      274.36     43.09 o
   9   8   3      121.75      150.01     41.13 o
 -11   9   3      470.60      540.79     61.69 o
 -10   9   3      656.75      741.30     63.62 o
  -9   9   3      124.92      114.71     33.74 o
  -8   9   3      244.32      214.00     34.70 o
  -7   9   3      117.02      125.32     25.06 o
  -6   9   3      520.82      563.93     38.56 o
  -5   9   3      939.78      872.12     45.31 o
  -4   9   3     1052.38     1049.70     36.73 o
  -3   9   3     3261.78     3070.97     63.84 o
  -2   9   3     2987.15     2832.64     56.33 o
  -1   9   3      415.62      438.34     22.70 o
   0   9   3      482.75      471.63     35.67 o
   1   9   3    12254.47    12318.51    306.55 o
   2   9   3     2017.04     1974.58     47.72 o
   3   9   3     1498.26     1568.28     44.51 o
   4   9   3     3169.25     3128.63     74.17 o
   5   9   3     1516.73     1419.40     49.57 o
   6   9   3     1243.70     1224.40     66.29 o
   7   9   3       73.65       82.67     30.19 o
   8   9   3      131.11      169.72     36.23 o
   9   9   3     1074.13     1034.90     74.36 o
 -11  10   3      257.11      183.16     46.27 o
 -10  10   3      296.08      245.82     44.34 o
  -9  10   3      134.88      111.82     31.81 o
  -8  10   3      495.58      477.17     45.31 o
  -7  10   3     2007.85     1932.78     77.12 o
  -6  10   3      407.80      385.06     28.71 o
  -5  10   3     1955.41     2011.07    101.70 o
  -4  10   3      445.54      440.77     25.14 o
  -3  10   3     8926.27     8771.67    148.58 o
  -2  10   3     1049.09     1121.67     30.31 o
  -1  10   3     1632.89     1621.46     48.31 o
   0  10   3     1812.35     1674.12     48.83 o
   1  10   3     3522.58     3460.68     70.25 o
   2  10   3     2873.52     2976.65     65.05 o
   3  10   3      186.29      191.49     17.49 o
   4  10   3      363.82      324.94     34.22 o
   5  10   3       78.55      100.24     19.25 o
   6  10   3      340.61      353.23     42.36 o
   7  10   3      189.79      215.36     39.10 o
   8  10   3       44.27       47.27     29.06 o
   9  10   3      320.47      396.91     81.46 o
 -11  11   3       49.59      107.00     40.49 o
 -10  11   3       74.70       48.29     25.92 o
  -9  11   3      356.79      316.68     36.20 o
  -8  11   3      562.76      546.46     38.70 o
  -7  11   3     1164.97     1160.26     67.96 o
  -6  11   3       62.69       50.67     15.98 o
  -5  11   3     1475.97     1472.57     49.04 o
  -4  11   3     4150.05     4229.58     88.60 o
  -3  11   3       98.20       91.56     13.14 o
  -2  11   3     5448.28     5191.73    113.27 o
  -1  11   3     2509.43     2402.02     83.87 o
   0  11   3      317.82      239.51     29.88 o
   1  11   3      163.18      274.17     18.83 o
   2  11   3     2320.04     2223.96     54.54 o
   3  11   3      288.40      292.98     21.89 o
   4  11   3        2.16       12.19     13.18 o
   5  11   3      995.30      924.58     86.28 o
   6  11   3       26.14       56.17     26.61 o
   7  11   3     2109.52     1913.32     91.36 o
   8  11   3       24.47       47.37     31.69 o
   9  11   3      299.30      378.84     69.41 o
 -10  12   3       19.45       14.02     24.43 o
  -9  12   3       52.69       31.43     22.46 o
  -8  12   3      693.63      697.15     42.97 o
  -7  12   3     2689.40     2616.31     77.39 o
  -6  12   3      660.28      575.54    105.56 o
  -5  12   3      258.45      313.04     30.85 o
  -4  12   3     2826.98     2689.53     65.26 o
  -3  12   3     2598.19     2534.45     58.64 o
  -2  12   3      561.05      545.59     22.46 o
  -1  12   3       38.34       47.53     13.28 o
   0  12   3      549.97      541.07     29.18 o
   1  12   3     4191.65     3945.38     81.14 o
   2  12   3       28.08       37.23     11.95 o
   3  12   3     1322.21     1295.03     43.06 o
   4  12   3      237.28      228.60     40.01 o
   5  12   3      692.82      675.57     51.64 o
   6  12   3      368.09      296.96     67.48 o
   7  12   3     1132.28     1259.25     99.77 o
   8  12   3      282.16      207.82     43.56 o
   9  12   3        2.90        0.00     41.45 o
 -10  13   3       89.85        1.07     21.77 o
  -9  13   3        8.68        5.82     18.53 o
  -8  13   3      270.61      254.04     31.03 o
  -7  13   3       13.06       46.35     26.51 o
  -6  13   3     1726.76     1554.74     55.10 o
  -5  13   3      235.10      238.16     31.81 o
  -4  13   3      146.58      151.60     18.36 o
  -3  13   3      716.59      754.69     39.25 o
  -2  13   3       96.15       65.65     16.19 o
  -1  13   3     1396.00     1458.35     50.63 o
   0  13   3     3068.94     3036.04     81.46 o
   1  13   3     3699.31     3587.93     78.64 o
   2  13   3     1752.96     1699.34     49.33 o
   3  13   3      237.15      258.33     26.03 o
   4  13   3        1.41        0.00     16.19 o
   5  13   3       27.41       22.98     22.22 o
   6  13   3      319.00      320.20     64.59 o
   7  13   3      185.85      300.13     79.05 o
   8  13   3      645.62      761.57    155.68 o
 -10  14   3      136.66      119.49     40.01 o
  -9  14   3        4.49       31.80     27.47 o
  -8  14   3       45.25       62.18     22.63 o
  -7  14   3       51.07       72.11     20.85 o
  -6  14   3      551.61      544.07     37.22 o
  -5  14   3      189.16      193.57     33.74 o
  -4  14   3      969.48      904.26     46.66 o
  -3  14   3      696.51      659.55     38.10 o
  -2  14   3      808.62      718.61     37.03 o
  -1  14   3     2334.01     2375.55     80.01 o
   0  14   3      903.45      905.99     35.12 o
   1  14   3      365.32      368.07     24.06 o
   2  14   3     1970.81     1914.73     59.28 o
   3  14   3      141.24      159.72     33.74 o
   4  14   3        8.50        6.58     19.21 o
   5  14   3       24.53       46.50     26.15 o
   6  14   3       14.68       10.21     23.72 o
   7  14   3      438.82      506.92     55.01 o
   8  14   3      136.01      174.83     42.11 o
 -10  15   3       58.51       38.56     31.36 o
  -9  15   3       10.12       25.84     27.92 o
  -8  15   3      249.49      314.23     41.56 o
  -7  15   3       45.66       59.05     32.78 o
  -6  15   3      412.80      461.94     42.26 o
  -5  15   3       15.46       15.21     18.07 o
  -4  15   3     2207.77     2129.96     74.62 o
  -3  15   3       16.08       19.18     17.83 o
  -2  15   3     1661.70     1594.67     57.92 o
  -1  15   3      466.12      492.30     32.38 o
   0  15   3       10.56       12.68     13.18 o
   1  15   3     4322.00     4393.50     93.44 o
   2  15   3     1089.64     1068.36     47.72 o
   3  15   3      365.68      400.24     28.02 o
   4  15   3        5.27        0.00     18.19 o
   5  15   3       83.84      112.63     37.60 o
   6  15   3      224.65      218.38     40.83 o
   7  15   3      528.45      597.02     59.93 o
   8  15   3      110.14      146.92     38.90 o
 -10  16   3       23.81       24.10     40.49 o
  -9  16   3       39.73       29.76     27.24 o
  -8  16   3       73.02       36.90     26.48 o
  -7  16   3     3008.40     3010.48    105.95 o
  -6  16   3     1012.28     1095.31     60.25 o
  -5  16   3      486.98      441.32     39.84 o
  -4  16   3     1150.97     1242.82    120.50 o
  -3  16   3     1554.81     1525.45    108.93 o
  -2  16   3      472.68      420.04     32.88 o
  -1  16   3      165.59      172.73     23.60 o
   0  16   3     2563.60     2698.99     74.71 o
   1  16   3     2195.63     2027.54     58.85 o
   2  16   3      108.71       97.73     18.53 o
   3  16   3      540.51      572.60     68.44 o
   4  16   3      283.80      179.74     34.51 o
   5  16   3        9.05       14.92     23.31 o
   6  16   3      292.98      282.14     46.24 o
   7  16   3      492.13      407.19     54.41 o
   8  16   3      225.17      173.52     59.77 o
  -9  17   3       86.39       49.19     31.65 o
  -8  17   3     1724.84     1717.32    162.43 o
  -7  17   3      347.95      399.38    112.30 o
  -6  17   3     1410.00     1317.42    153.27 o
  -5  17   3     2057.62     1929.36    208.22 o
  -4  17   3      541.78      499.31     50.61 o
  -3  17   3      679.63      692.23     42.80 o
  -2  17   3      273.74      305.97     31.16 o
  -1  17   3      202.25      169.66     24.54 o
   0  17   3     1650.52     1612.45    154.24 o
   1  17   3       16.56       49.28     17.35 o
   2  17   3      975.74      956.25     41.46 o
   3  17   3     1845.88     1778.88     80.15 o
   4  17   3      492.30      490.11     48.17 o
   5  17   3       54.08       33.43     29.36 o
   6  17   3      173.19      148.56     46.27 o
   7  17   3      622.83      644.83     63.40 o
  -9  18   3       10.27       10.67     29.90 o
  -8  18   3       50.39       79.58     30.33 o
  -7  18   3     1275.22     1319.58     70.55 o
  -6  18   3      253.90      296.84     92.06 o
  -5  18   3      697.57      668.54     48.05 o
  -4  18   3      502.43      486.15     40.83 o
  -3  18   3     1935.32     1879.87     72.01 o
  -2  18   3      424.37      448.06     36.51 o
  -1  18   3      557.06      621.15     40.90 o
   0  18   3     3545.12     3671.71     87.92 o
   1  18   3     1667.47     1739.71     71.33 o
   2  18   3      893.86      836.32     55.40 o
   3  18   3      177.35      178.05     34.18 o
   4  18   3       21.87        7.83     22.15 o
   5  18   3       25.67       40.01     40.49 o
   6  18   3        9.16        2.77     26.36 o
   7  18   3       67.47       85.93     38.45 o
  -9  19   3       11.18       49.57     33.01 o
  -8  19   3       95.47       98.00     41.93 o
  -7  19   3       71.31       63.83     61.21 o
  -6  19   3      210.22      186.61     36.11 o
  -5  19   3      186.28      188.76     34.70 o
  -4  19   3     1918.91     1993.61     77.63 o
  -3  19   3      832.01      823.10    111.34 o
  -2  19   3     1546.27     1513.73     64.09 o
  -1  19   3     1785.52     1859.00     69.85 o
   0  19   3       81.86      125.17     21.73 o
   1  19   3     4042.24     4233.77     99.15 o
   2  19   3      411.89      371.92     45.31 o
   3  19   3       29.36       33.87     32.29 o
   4  19   3      650.76      692.56     58.32 o
   5  19   3      529.68      440.89     52.43 o
   6  19   3      254.73      221.73     46.39 o
   7  19   3      213.92      172.29     44.68 o
  -8  20   3      180.44      240.78     42.93 o
  -7  20   3      283.99      269.36     42.25 o
  -6  20   3      765.17      805.44     57.89 o
  -5  20   3      128.65      120.81     33.74 o
  -4  20   3     1786.79     1835.82     76.94 o
  -3  20   3       41.70       29.45     21.78 o
  -2  20   3       63.11       54.71     22.15 o
  -1  20   3      338.05      425.34     37.46 o
   0  20   3      161.82      153.16     33.26 o
   1  20   3      831.71      873.41     42.91 o
   2  20   3      265.45      304.42     40.45 o
   3  20   3      891.30      989.31     71.82 o
   4  20   3     1291.46     1366.88     79.04 o
   5  20   3       15.01       19.19     29.16 o
   6  20   3      989.77     1036.41    128.21 o
  -8  21   3      562.00      533.99     56.89 o
  -7  21   3      106.81       77.83     32.37 o
  -6  21   3      391.86      293.01     42.60 o
  -5  21   3      818.58      829.06     58.21 o
  -4  21   3     1033.90     1120.09     61.98 o
  -3  21   3      784.34      793.51     52.37 o
  -2  21   3      627.05      639.42     46.39 o
  -1  21   3     2747.37     3003.63    106.04 o
   0  21   3      107.05      126.29     23.89 o
   1  21   3      548.96      485.87     46.97 o
   2  21   3      371.67      331.24     43.09 o
   3  21   3      259.52      283.55     72.78 o
   4  21   3       26.77       52.87     30.74 o
   5  21   3      550.75      543.97    125.80 o
   6  21   3      202.16      213.48     46.93 o
  -7  22   3       57.41       57.19     39.04 o
  -6  22   3       89.89      126.30     35.27 o
  -5  22   3      440.94      413.61     45.33 o
  -4  22   3       19.55       25.20     23.83 o
  -3  22   3     1827.26     1858.49     77.87 o
  -2  22   3     1860.75     2080.47     84.35 o
  -1  22   3      254.04      277.62     30.67 o
   0  22   3      959.89      936.71     47.07 o
   1  22   3       67.97       47.37     27.76 o
   2  22   3      112.32      155.73     58.32 o
   3  22   3       87.51       50.20     30.34 o
   4  22   3      198.00      226.92     44.93 o
   5  22   3      101.18      149.08     41.46 o
   6  22   3       99.83      122.43     71.33 o
  -7  23   3      200.79      251.45     45.43 o
  -6  23   3       11.45        0.00     27.55 o
  -5  23   3      514.31      591.73     74.23 o
  -4  23   3      328.70      380.57     43.93 o
  -3  23   3      451.19      465.83     45.98 o
  -2  23   3     1303.56     1223.06     64.09 o
  -1  23   3      903.97     1085.91     51.36 o
   0  23   3       66.19       66.51     30.05 o
   1  23   3       66.27       69.49     31.00 o
   2  23   3       20.78       57.10     29.10 o
   3  23   3      814.71      855.62     66.33 o
   4  23   3      194.47      135.07     41.92 o
   5  23   3      164.35      121.06     40.35 o
  -6  24   3      106.11      138.37     37.83 o
  -5  24   3      259.92      267.23     42.20 o
  -4  24   3      664.30      697.16     55.88 o
  -3  24   3      112.52      119.51     54.46 o
  -2  24   3      247.94      170.27     39.04 o
  -1  24   3       33.47       14.98     23.83 o
   0  24   3       81.05       60.86     30.56 o
   1  24   3      207.36      248.51     50.13 o
   2  24   3       11.28        4.23     27.72 o
   3  24   3      741.59      867.28     69.67 o
   4  24   3      178.17      151.53     41.85 o
  -6  25   3       56.44       27.72     30.96 o
  -5  25   3        0.24       10.21     27.55 o
  -4  25   3      669.48      667.77     65.07 o
  -3  25   3       77.45      100.64     31.43 o
  -2  25   3       68.77       95.97     31.43 o
  -1  25   3      904.53      923.49     91.58 o
   0  25   3      116.63      102.18     48.20 o
   1  25   3      662.11      671.90     80.97 o
   2  25   3      176.02      235.21     57.84 o
   3  25   3      231.35      268.95     65.55 o
   4  25   3      300.29      269.91     78.08 o
  -5  26   3       54.98       64.34     32.19 o
  -4  26   3      120.32       82.43     34.30 o
  -3  26   3       62.52       16.88     28.13 o
  -2  26   3       23.18       11.50     27.55 o
  -1  26   3      252.58      318.11     63.62 o
   0  26   3       22.88       45.31     43.38 o
   1  26   3      266.39      252.56     61.69 o
   2  26   3       83.44       54.95     43.38 o
  -4  27   3       66.36       97.14     35.37 o
  -3  27   3       71.31       81.59     33.07 o
  -2  27   3      140.03      152.31     54.95 o
  -1  27   3      172.18      159.06     56.87 o
   0  27   3       34.71       44.34     47.24 o
   1  27   3        3.88        0.00     34.70 o
  -2  28   3       67.79       67.48     45.31 o
  -1  28   3       18.11        0.00     41.45 o
  -3 -27   4      130.72      133.99     57.84 o
  -2 -27   4      158.20      217.86     62.66 o
  -1 -27   4       10.65        6.67     29.65 o
   0 -27   4       23.22       28.02     32.53 o
   1 -27   4       16.87       18.32     49.16 o
  -4 -26   4      167.29      147.49     58.80 o
  -3 -26   4        7.59        0.00     39.52 o
  -2 -26   4       58.95       62.66     46.27 o
  -1 -26   4       28.59       41.38     29.18 o
   0 -26   4      197.63      267.49     86.76 o
   1 -26   4      121.66      149.42     57.84 o
   2 -26   4       72.72       79.05     56.87 o
  -5 -25   4      191.92      215.93     61.69 o
  -4 -25   4       29.00        0.00     33.74 o
  -3 -25   4       19.64       56.87     43.38 o
  -2 -25   4        1.96       19.99     27.99 o
  -1 -25   4      408.29      450.06     49.02 o
   0 -25   4       43.08       25.80     30.33 o
   1 -25   4      100.90       97.36     49.16 o
   2 -25   4       97.85       75.19     54.95 o
  -6 -24   4       74.41       99.29     39.52 o
  -5 -24   4      172.67      133.99     56.87 o
  -4 -24   4      268.55      359.57     69.41 o
  -3 -24   4      677.19      758.65     84.83 o
  -2 -24   4      721.66      942.84     60.25 o
  -1 -24   4       79.25      195.15     97.36 o
   0 -24   4      184.96      188.89     36.13 o
   1 -24   4       49.78        0.00     38.56 o
   2 -24   4       52.78       35.67     49.16 o
   3 -24   4       74.50        9.64     47.24 o
  -7 -23   4       11.40        5.78     50.13 o
  -6 -23   4       26.09       26.99     31.81 o
  -5 -23   4      222.40      150.38     49.16 o
  -4 -23   4      215.48      193.76     52.06 o
  -3 -23   4      189.00      189.90     53.98 o
  -2 -23   4      502.64      433.17     45.43 o
  -1 -23   4     1377.95     1276.33     68.84 o
   0 -23   4      282.25      344.16     44.17 o
   1 -23   4       90.24       96.66     33.32 o
   2 -23   4      239.07      174.48     61.69 o
   3 -23   4      197.28      196.65     69.41 o
   4 -23   4      548.31      612.13     93.51 o
  -7 -22   4      511.11      481.99     58.80 o
  -6 -22   4      147.37      171.59     40.49 o
  -5 -22   4      115.78      109.89     35.67 o
  -4 -22   4      485.62      461.75     70.37 o
  -3 -22   4       11.79        0.00     26.99 o
  -2 -22   4       39.69       47.38     36.63 o
  -1 -22   4      352.52      378.67     72.78 o
   0 -22   4      143.78      185.32     34.98 o
   1 -22   4      197.49      155.66     33.76 o
   2 -22   4      135.64      271.84     63.62 o
   3 -22   4      693.93      676.71     93.51 o
   4 -22   4       12.79        0.00     41.45 o
  -8 -21   4      433.35      361.49     54.95 o
  -7 -21   4      441.38      496.45     55.91 o
  -6 -21   4      244.67      169.66     39.52 o
  -5 -21   4       84.93       78.08     32.78 o
  -4 -21   4     1794.23     1930.85    120.50 o
  -3 -21   4      124.29      135.07     29.50 o
  -2 -21   4     1281.01     1424.31     92.06 o
  -1 -21   4      686.49      796.74     53.85 o
   0 -21   4       66.61       82.05     29.88 o
   1 -21   4      856.40      841.09     55.17 o
   2 -21   4       73.13       48.20     39.52 o
   3 -21   4       71.45       55.91     41.45 o
   4 -21   4     1632.15     1469.11    120.50 o
   5 -21   4       57.79      111.82     59.77 o
  -8 -20   4      236.13      173.52     44.34 o
  -7 -20   4      670.50      679.61     61.69 o
  -6 -20   4      263.20      258.35     43.38 o
  -5 -20   4      652.53      657.44     55.91 o
  -4 -20   4      426.37      417.40     64.59 o
  -3 -20   4     2846.28     2965.88    163.88 o
  -2 -20   4     1782.28     1913.61     76.80 o
  -1 -20   4     1416.95     1490.19     68.15 o
   0 -20   4      969.46     1049.37     59.57 o
   1 -20   4      772.47      813.03     70.85 o
   2 -20   4       71.20       97.36     46.27 o
   3 -20   4       13.86       43.38     41.45 o
   4 -20   4       81.12      101.22     49.16 o
   5 -20   4      164.43      177.37     62.66 o
   6 -20   4       19.11      104.11     57.84 o
  -9 -19   4       54.42       50.13     40.49 o
  -8 -19   4      600.76      568.75     60.73 o
  -7 -19   4      435.73      477.17     54.95 o
  -6 -19   4     1100.21     1030.50     67.48 o
  -5 -19   4     1433.82     1418.98     74.23 o
  -4 -19   4      456.85      451.14     46.27 o
  -3 -19   4      262.88      207.18     54.95 o
  -2 -19   4      708.24      712.25     47.96 o
  -1 -19   4     1312.72     1345.71     63.73 o
   0 -19   4      312.50      232.62     69.41 o
   1 -19   4       17.17       31.73     23.62 o
   2 -19   4     1342.46     1348.03     64.76 o
   3 -19   4       25.95       26.03     39.52 o
   4 -19   4      507.22      524.41     80.97 o
   5 -19   4       66.54       76.15     50.13 o
   6 -19   4     1545.95     1615.63    130.14 o
  -9 -18   4      179.92       94.47     39.52 o
  -8 -18   4      391.16      349.93     51.09 o
  -7 -18   4      943.89      962.05     67.48 o
  -6 -18   4     1150.31     1353.43     74.23 o
  -5 -18   4      783.46      665.15     53.98 o
  -4 -18   4     1809.54     1742.88     79.05 o
  -3 -18   4     1453.52     1415.62     62.43 o
  -2 -18   4      509.30      567.24     42.40 o
  -1 -18   4       31.53       74.67     23.83 o
   0 -18   4      102.30       86.96     25.79 o
   1 -18   4     1914.92     1926.80     76.86 o
   2 -18   4      593.33      503.15     42.15 o
   3 -18   4      647.41      635.26     79.05 o
   4 -18   4      185.91      179.30     56.87 o
   5 -18   4      758.02      808.78     95.43 o
   6 -18   4      635.70      533.08     85.79 o
  -9 -17   4        9.49       34.70     32.78 o
  -8 -17   4       39.27       35.67     32.78 o
  -7 -17   4      146.00      144.60     37.60 o
  -6 -17   4      478.62      431.86     47.24 o
  -5 -17   4       84.83       67.48     27.96 o
  -4 -17   4     3150.83     2955.57    103.15 o
  -3 -17   4      872.69      860.93     47.08 o
  -2 -17   4      699.50      766.53    138.33 o
  -1 -17   4      173.38      155.20     28.63 o
   0 -17   4      452.69      500.62     40.04 o
   1 -17   4     2987.66     3051.60    274.73 o
   2 -17   4       41.72       14.03     21.08 o
   3 -17   4      105.80       34.70     37.60 o
   4 -17   4      173.86      140.74     53.02 o
   5 -17   4       50.79       43.38     46.27 o
   6 -17   4        8.32        0.00     38.56 o
   7 -17   4      381.07      345.11     75.19 o
 -10 -16   4      121.72       61.69     61.69 o
  -9 -16   4      315.92      294.98     51.09 o
  -8 -16   4      723.33      765.40     62.66 o
  -7 -16   4     1270.33     1300.41     73.26 o
  -6 -16   4      314.82      361.49     43.38 o
  -5 -16   4      558.05      559.11     48.20 o
  -4 -16   4     1327.25     1390.07     96.40 o
  -3 -16   4     2800.82     2826.93     86.86 o
  -2 -16   4       12.33       46.27     20.14 o
  -1 -16   4      414.83      447.81     37.14 o
   0 -16   4     1052.35     1123.65     54.03 o
   1 -16   4      882.12      821.05     48.99 o
   2 -16   4      911.72      957.58     52.30 o
   3 -16   4      142.43      109.89     40.49 o
   4 -16   4        6.32        0.00     29.88 o
   5 -16   4       44.43       58.80     42.42 o
   6 -16   4      395.86      418.37     73.26 o
   7 -16   4       44.11       81.94     50.13 o
 -10 -15   4       84.70       96.40     67.48 o
  -9 -15   4        1.62       14.46     29.88 o
  -8 -15   4      995.96      866.62     65.55 o
  -7 -15   4      483.28      473.31     49.16 o
  -6 -15   4     1410.03     1291.74     69.41 o
  -5 -15   4      964.09      966.87     56.87 o
  -4 -15   4      573.63      567.29     41.45 o
  -3 -15   4      379.92      377.31     27.72 o
  -2 -15   4       80.06       42.01     19.35 o
  -1 -15   4      272.32      313.44     32.72 o
   0 -15   4       74.09       46.32     20.12 o
   1 -15   4      190.40      144.00     42.90 o
   2 -15   4     1725.58     1746.93     68.08 o
   3 -15   4      152.14      107.00     40.49 o
   4 -15   4       30.35       14.46     34.70 o
   5 -15   4      667.36      654.54     81.94 o
   6 -15   4     1745.26     1781.44    122.43 o
   7 -15   4      147.62      204.36     60.73 o
 -10 -14   4       44.59        0.00     58.80 o
  -9 -14   4       50.71       63.62     34.70 o
  -8 -14   4        1.24       44.34     29.88 o
  -7 -14   4      331.60      347.03     43.38 o
  -6 -14   4     1135.88     1150.99     64.59 o
  -5 -14   4      276.52      251.60     34.70 o
  -4 -14   4      491.58      440.76     27.92 o
  -3 -14   4      281.66      308.51     24.97 o
  -2 -14   4     1087.42     1065.86     49.33 o
  -1 -14   4       21.11       19.63     17.00 o
   0 -14   4      211.14      191.85     26.56 o
   1 -14   4     1137.67     1045.15     51.64 o
   2 -14   4       22.47       26.88     18.37 o
   3 -14   4      139.57      109.85     23.62 o
   4 -14   4      293.13      201.47     50.13 o
   5 -14   4      181.83      163.88     51.09 o
   6 -14   4       60.20      135.92     50.13 o
   7 -14   4      359.56      381.74     70.37 o
 -10 -13   4       38.35       26.03     50.13 o
  -9 -13   4      200.05      170.62     39.52 o
  -8 -13   4       53.03       45.31     28.92 o
  -7 -13   4      117.08      115.68     30.85 o
  -6 -13   4      295.64      307.51     37.60 o
  -5 -13   4      685.45      665.15     47.24 o
  -4 -13   4     1170.55     1072.79     40.06 o
  -3 -13   4      798.70      786.67     51.57 o
  -2 -13   4       13.06       32.37     16.39 o
  -1 -13   4       57.89       39.04     17.72 o
   0 -13   4      784.69      807.32     43.77 o
   1 -13   4       83.53       43.38     23.14 o
   2 -13   4     3933.42     3555.01    101.53 o
   3 -13   4      377.80      381.59     33.35 o
   4 -13   4       49.67       39.52     35.67 o
   5 -13   4      787.01      843.48     82.90 o
   6 -13   4     1521.05     1671.54    115.68 o
   7 -13   4      248.54      360.53     67.48 o
 -10 -12   4      118.56       79.05     64.59 o
  -9 -12   4      233.48      246.78     42.42 o
  -8 -12   4      312.66      304.62     43.38 o
  -7 -12   4       19.64       22.17     23.14 o
  -6 -12   4      324.11      274.73     35.67 o
  -5 -12   4      820.69      799.14     49.16 o
  -4 -12   4      355.38      420.30     36.63 o
  -3 -12   4     4143.23     4030.41    114.71 o
  -2 -12   4      612.75      634.30     54.95 o
  -1 -12   4      136.28       99.29     27.96 o
   0 -12   4     2455.02     2563.23    106.04 o
   1 -12   4     1801.02     1816.57     66.29 o
   2 -12   4      777.63      751.91     41.22 o
   3 -12   4      166.25      210.77     25.65 o
   4 -12   4      577.10      523.44     64.59 o
   5 -12   4      124.37      189.90     48.20 o
   6 -12   4      545.44      583.21     72.30 o
   7 -12   4       76.82       76.15     42.42 o
 -10 -11   4      436.32      542.72     92.54 o
  -9 -11   4      184.53      351.85     74.23 o
  -8 -11   4     1638.66     1632.98     78.08 o
  -7 -11   4       59.77       67.48     26.03 o
  -6 -11   4       91.28       61.69     24.10 o
  -5 -11   4       98.00      123.39     25.06 o
  -4 -11   4     1071.86      956.27     50.13 o
  -3 -11   4      149.95      179.30     26.03 o
  -2 -11   4     3183.44     3616.86    135.92 o
  -1 -11   4      488.68      504.16     47.24 o
   0 -11   4     3578.16     3891.59    138.81 o
   1 -11   4     4523.43     4505.65    159.06 o
   2 -11   4     1196.30     1349.62     81.46 o
   3 -11   4     1072.63     1074.31     48.86 o
   4 -11   4      832.65      850.23     72.30 o
   5 -11   4       17.98        3.86     31.81 o
   6 -11   4       94.55      123.39     43.38 o
   7 -11   4       57.67       80.01     44.34 o
 -11 -10   4       85.02       49.16     55.91 o
 -10 -10   4      118.12      155.20     66.51 o
  -9 -10   4     1895.94     1990.62    143.63 o
  -8 -10   4     1095.19     1142.32     65.55 o
  -7 -10   4     1700.55     1656.12     75.19 o
  -6 -10   4      367.36      344.14     35.67 o
  -5 -10   4      135.66      103.15     23.14 o
  -4 -10   4     1300.43     1231.97     55.91 o
  -3 -10   4     2730.09     2816.75     86.76 o
  -2 -10   4     7140.56     7303.12    229.43 o
  -1 -10   4     2691.99     3051.97    116.64 o
   0 -10   4      405.62      352.82     39.52 o
   1 -10   4     1147.03     1005.43     59.77 o
   2 -10   4     4630.89     4935.58    161.95 o
   3 -10   4     2562.34     2495.45     77.59 o
   4 -10   4      998.98     1042.06     78.08 o
   5 -10   4      488.82      605.38     67.48 o
   6 -10   4     2435.66     2556.48    133.99 o
   7 -10   4       63.70       68.44     43.38 o
 -11  -9   4      197.24      214.00     79.05 o
 -10  -9   4      212.19      393.30     80.97 o
  -9  -9   4      594.11      511.87     80.97 o
  -8  -9   4     2327.90     2479.36     95.43 o
  -7  -9   4      465.69      494.52     44.34 o
  -6  -9   4     1013.99     1052.67     54.95 o
  -5  -9   4      843.34      841.56     47.24 o
  -4  -9   4     1843.01     1821.92     67.48 o
  -3  -9   4      803.63      859.87     44.34 o
  -2  -9   4     4011.99     4085.35    107.97 o
  -1  -9   4     4635.14     4930.77    164.84 o
   0  -9   4      856.33      921.57     56.87 o
   1  -9   4      767.89      694.77     27.97 o
   2  -9   4     8186.52     8134.41    185.08 o
   3  -9   4      284.12      286.88     24.71 o
   4  -9   4     1452.58     1454.44     47.08 o
   5  -9   4     6117.41     5894.75    158.09 o
   6  -9   4      968.27      978.44     81.94 o
   7  -9   4      330.39      337.39     56.87 o
 -11  -8   4      318.99      452.11     96.40 o
 -10  -8   4      555.06      655.51     98.33 o
  -9  -8   4       70.87       78.08     50.13 o
  -8  -8   4        6.24       64.59     23.14 o
  -7  -8   4        5.75        1.93     19.28 o
  -6  -8   4     1471.65     1477.78     63.62 o
  -5  -8   4     1154.77     1124.97     52.06 o
  -4  -8   4     4081.34     4337.92    114.71 o
  -3  -8   4     7545.50     7425.55    173.52 o
  -2  -8   4     2452.19     2479.36     75.19 o
  -1  -8   4     6468.22     7009.11    214.97 o
   0  -8   4     5674.29     5740.51    180.26 o
   1  -8   4     3308.44     3376.70     83.33 o
   2  -8   4     2098.14     2030.68    103.63 o
   3  -8   4       35.67       47.79     13.88 o
   4  -8   4      857.66      857.16     55.91 o
   5  -8   4      181.06      181.23     29.88 o
   6  -8   4       34.76       62.66     27.96 o
   7  -8   4      888.39      761.55     88.69 o
 -11  -7   4      198.69      304.62     83.87 o
 -10  -7   4     1508.59     1553.94    131.10 o
  -9  -7   4      121.86      155.20     54.95 o
  -8  -7   4     1289.62     1065.20     83.87 o
  -7  -7   4      941.40      931.21     52.06 o
  -6  -7   4      541.20      474.28     36.63 o
  -5  -7   4     1451.06     1340.90     56.87 o
  -4  -7   4     5155.15     5009.81    128.21 o
  -3  -7   4     3580.03     3742.18     99.29 o
  -2  -7   4    10006.83    10474.62    225.57 o
  -1  -7   4     6138.81     6072.12    189.90 o
   0  -7   4     1000.90      971.60     57.36 o
   1  -7   4     4236.23     4408.96    171.11 o
   2  -7   4      685.28      775.70     48.68 o
   3  -7   4      683.94      681.06     35.27 o
   4  -7   4     6067.67     5784.27    294.01 o
   5  -7   4      108.83      241.96     35.67 o
   6  -7   4     1331.91     1471.04     71.33 o
   7  -7   4     1087.73     1269.56    107.97 o
   8  -7   4       37.31       53.98     52.06 o
 -11  -6   4      489.01      643.94    106.04 o
 -10  -6   4       53.02       44.34     53.02 o
  -9  -6   4     2795.82     2576.72    160.02 o
  -8  -6   4     3078.49     2795.55    157.13 o
  -7  -6   4     1351.85     1306.19     92.54 o
  -6  -6   4      269.91      279.55     29.88 o
  -5  -6   4     3094.86     3112.70     91.58 o
  -4  -6   4     2607.94     2536.24     77.12 o
  -3  -6   4       79.48       75.19     17.35 o
  -2  -6   4     1434.14     1621.42     54.95 o
  -1  -6   4     1061.92     1064.24     56.87 o
   0  -6   4     1190.34     1282.26     39.35 o
   1  -6   4     4443.69     4545.31    150.38 o
   2  -6   4      221.30      259.05     34.22 o
   3  -6   4    12653.96    12136.95    316.19 o
   4  -6   4     2074.06     2069.71     91.58 o
   5  -6   4     2216.84     2296.20     84.83 o
   6  -6   4     6017.17     6416.26    169.66 o
   7  -6   4      333.29      400.05     69.41 o
   8  -6   4      426.02      458.86     78.08 o
   9  -6   4      123.76      120.50     62.66 o
 -11  -5   4      608.25      672.86    107.97 o
 -10  -5   4      615.07      710.45     97.36 o
  -9  -5   4      496.25      471.39     75.19 o
  -8  -5   4     1515.70     1580.93    110.86 o
  -7  -5   4       58.20       59.77     20.24 o
  -6  -5   4      832.25      758.65     41.45 o
  -5  -5   4     1632.55     1552.01     59.77 o
  -4  -5   4     5289.04     5575.67    133.99 o
  -3  -5   4      407.03      386.56     27.96 o
  -2  -5   4    11162.42    11844.44    246.78 o
  -1  -5   4    11112.62    11818.41    327.75 o
   0  -5   4    10814.41    10993.01    209.56 o
   1  -5   4     6579.65     6712.39    146.32 o
   2  -5   4      720.86      716.58     35.39 o
   3  -5   4     1235.19     1270.94     48.63 o
   4  -5   4     2708.64     2559.76     78.95 o
   5  -5   4     1738.52     1841.20    107.97 o
   6  -5   4     1919.10     1826.74     78.08 o
   7  -5   4      307.97      307.51     62.66 o
   8  -5   4     1780.21     1978.09    141.71 o
   9  -5   4       18.89       82.90     57.84 o
 -11  -4   4       94.10       16.39     55.91 o
 -10  -4   4      704.14      734.55     99.29 o
  -9  -4   4       17.36        0.00     36.63 o
  -8  -4   4     2559.19     2467.79    145.56 o
  -7  -4   4      349.31      380.77     33.74 o
  -6  -4   4     2349.33     2187.27     79.05 o
  -5  -4   4      754.85      696.96     31.81 o
  -4  -4   4     2635.70     2715.54     62.66 o
  -3  -4   4     3470.87     3490.58     92.54 o
  -2  -4   4     1334.45     1327.40     46.27 o
  -1  -4   4    21950.92    23243.52    581.28 o
   0  -4   4     4702.70     4690.42    107.34 o
   1  -4   4     2215.87     2313.38     64.35 o
   2  -4   4     4113.50     3879.98     97.58 o
   3  -4   4     1101.90     1169.76     47.25 o
   4  -4   4       91.76      117.91     20.38 o
   5  -4   4      615.80      736.48     73.26 o
   6  -4   4     1517.68     1557.79    108.93 o
   7  -4   4      610.58      667.08     81.94 o
   8  -4   4      624.13      663.22     87.72 o
   9  -4   4      226.52      141.71     62.66 o
 -11  -3   4      230.26      182.19     77.12 o
 -10  -3   4      812.42      837.70    105.07 o
  -9  -3   4      250.46      259.31     61.69 o
  -8  -3   4       35.97       34.70     23.14 o
  -7  -3   4     3410.76     3536.85     83.87 o
  -6  -3   4     2848.13     2669.26     67.48 o
  -5  -3   4     4150.04     3933.04     82.90 o
  -4  -3   4       64.28       35.67     10.60 o
  -3  -3   4     1533.42     1703.36     43.38 o
  -2  -3   4     4748.72     4785.20     86.76 o
  -1  -3   4     1498.25     1578.04     69.41 o
   0  -3   4      229.54      201.34     17.37 o
   1  -3   4      741.80      689.09     53.50 o
   2  -3   4    12301.45    12655.05    213.04 o
   3  -3   4     3435.11     3259.14     89.56 o
   4  -3   4     2598.78     2620.10    130.14 o
   5  -3   4      633.44      677.68     68.44 o
   6  -3   4     2190.78     1919.29     79.05 o
   7  -3   4      519.02      669.97     80.01 o
   8  -3   4      118.13      131.10     55.91 o
   9  -3   4      134.67      147.49     61.69 o
 -11  -2   4      736.06      904.21    119.53 o
 -10  -2   4       92.62      100.25     56.87 o
  -9  -2   4      204.13      215.93     39.52 o
  -8  -2   4       34.24       51.09     25.06 o
  -7  -2   4      879.71      833.84     36.63 o
  -6  -2   4     3236.93     3180.18     75.19 o
  -5  -2   4     2859.72     2907.37     84.83 o
  -4  -2   4      426.62      380.77     21.21 o
  -3  -2   4     1434.01     1782.40     43.38 o
  -2  -2   4       45.58       41.45      7.71 o
  -1  -2   4     2399.86     2506.35     56.87 o
   0  -2   4     1954.88     1918.01    166.29 o
   1  -2   4     3775.44     4142.33    101.70 o
   2  -2   4     2101.04     2199.96     49.05 o
   3  -2   4     8313.02     8477.72    159.06 o
   4  -2   4     1177.99     1231.00     84.83 o
   5  -2   4     1078.08     1027.60     84.83 o
   6  -2   4      464.49      611.16     73.26 o
   7  -2   4       98.59       80.97     44.34 o
   8  -2   4      333.03      282.45     67.48 o
   9  -2   4      172.35      201.47     66.51 o
 -11  -1   4      521.68      580.32     96.40 o
 -10  -1   4      209.39      200.51     42.42 o
  -9  -1   4       55.42       71.33     29.88 o
  -8  -1   4      281.87      268.95     36.63 o
  -7  -1   4      704.30      661.29     45.31 o
  -6  -1   4      663.25      603.45     28.92 o
  -5  -1   4      777.35      818.42     31.81 o
  -4  -1   4       13.84       18.32      9.64 o
  -3  -1   4     1097.07     1027.60     39.52 o
  -2  -1   4     3564.85     3701.69     69.41 o
  -1  -1   4     1174.13     1041.10     30.85 o
   0  -1   4     7527.45     7661.64    122.58 o
   1  -1   4     2864.91     2947.11     56.67 o
   2  -1   4     2818.00     2859.08     60.26 o
   3  -1   4     1485.01     1433.00     62.66 o
   4  -1   4      859.78      802.10    107.00 o
   5  -1   4       44.94       69.41     37.60 o
   6  -1   4       77.39       88.69     41.45 o
   7  -1   4        5.28       33.74     39.52 o
   8  -1   4      595.68      743.23     88.69 o
   9  -1   4        7.78       56.87     53.02 o
 -11   0   4      359.68      463.68     91.58 o
 -10   0   4      196.01      270.88     46.27 o
  -9   0   4       12.34       22.17     26.99 o
  -8   0   4       17.19        4.82     21.21 o
  -7   0   4      159.85      169.66     27.96 o
  -6   0   4       13.05        1.93      9.64 o
  -5   0   4      958.07      871.44     31.81 o
  -4   0   4        4.01        2.89      5.78 o
  -3   0   4      728.91      679.61     30.85 o
  -2   0   4     1636.91     2152.57     49.16 o
  -1   0   4    13352.12    13960.38    255.46 o
   0   0   4      175.72      132.31     11.09 o
   1   0   4       68.75       62.05      7.97 o
   2   0   4     4456.22     4394.85     83.83 o
   3   0   4      407.87      383.70     26.86 o
   4   0   4        1.64        1.84     13.39 o
   5   0   4        8.26       18.15     28.92 o
   6   0   4      115.88      139.78     50.13 o
   7   0   4       32.03      133.99     51.09 o
   8   0   4       30.39       12.53     40.49 o
   9   0   4      405.17      452.11     83.87 o
 -11   1   4      584.83      731.66     68.44 o
 -10   1   4      221.93      278.59     45.31 o
  -9   1   4       70.77       43.38     26.99 o
  -8   1   4      262.13      289.19     35.67 o
  -7   1   4      597.85      596.70     42.42 o
  -6   1   4      522.12      486.81     26.03 o
  -5   1   4      940.00      875.30     30.85 o
  -4   1   4       60.63       58.80      9.64 o
  -3   1   4     1004.20      982.30     29.88 o
  -2   1   4     3597.68     3618.79     80.97 o
  -1   1   4     1145.74     1086.41     33.74 o
   0   1   4     7231.93     7362.26    124.60 o
   1   1   4     2895.69     2912.94     59.03 o
   2   1   4     2985.47     3016.72     76.14 o
   3   1   4     1558.41     1477.49     53.11 o
   4   1   4      865.00      828.66     43.46 o
   5   1   4       81.87       54.77     21.21 o
   6   1   4       99.92       89.65     45.31 o
   7   1   4       22.43        5.78     35.67 o
   8   1   4      570.23      695.99     89.65 o
   9   1   4        3.75       67.48     51.09 o
 -11   2   4      786.83      892.65     74.23 o
 -10   2   4       94.44       97.36     33.74 o
  -9   2   4      154.02      179.30     35.67 o
  -8   2   4       37.66        1.93     20.24 o
  -7   2   4      795.14      841.56     48.20 o
  -6   2   4     3499.47     3323.81     72.30 o
  -5   2   4     2755.19     2790.73     62.66 o
  -4   2   4      285.84      326.79     18.32 o
  -3   2   4     1463.71     1684.08     49.16 o
  -2   2   4       52.64       39.52      8.68 o
  -1   2   4     2308.50     2598.89     61.69 o
   0   2   4     1785.79     1836.85     42.66 o
   1   2   4     4197.82     4377.90     81.09 o
   2   2   4     2121.92     2172.89     62.96 o
   3   2   4     8385.14     8168.62    182.68 o
   4   2   4     1175.25     1135.86     69.41 o
   5   2   4     1076.50     1049.40     54.46 o
   6   2   4      612.29      567.24     44.70 o
   7   2   4       75.03       87.72     51.09 o
   8   2   4      426.54      416.44     77.12 o
   9   2   4      178.56       91.58     56.87 o
 -11   3   4      185.31      331.61     53.98 o
 -10   3   4      769.55      790.46     64.59 o
  -9   3   4      285.26      296.91     41.45 o
  -8   3   4       21.00       15.42     21.21 o
  -7   3   4     3524.76     3308.38    104.11 o
  -6   3   4     2667.56     2608.53     61.69 o
  -5   3   4     4069.54     3798.09     78.08 o
  -4   3   4       47.18       27.96      8.68 o
  -3   3   4     1410.73     1651.30     40.49 o
  -2   3   4     4715.77     4786.17    107.97 o
  -1   3   4     1662.90     1664.80     47.24 o
   0   3   4      130.51      159.62     27.96 o
   1   3   4      553.24      640.93     79.53 o
   2   3   4    12233.88    12990.24    258.17 o
   3   3   4     3303.80     3050.41     88.48 o
   4   3   4     2604.03     2581.46     84.05 o
   5   3   4      648.16      588.59     85.79 o
   6   3   4     2169.65     2277.89    134.96 o
   7   3   4      559.24      617.91     81.94 o
   8   3   4       73.28       26.03     45.31 o
   9   3   4      111.60       42.42     53.02 o
 -11   4   4       77.14       63.62     36.63 o
 -10   4   4      774.12      821.31     64.59 o
  -9   4   4       19.64       22.17     25.06 o
  -8   4   4     2571.06     2808.08     98.33 o
  -7   4   4      336.86      308.47     33.74 o
  -6   4   4     2509.76     2180.53     73.26 o
  -5   4   4      725.59      689.25     26.99 o
  -4   4   4     2627.37     2628.78     69.41 o
  -3   4   4     3713.28     3677.59     87.72 o
  -2   4   4     1372.38     1266.67     33.74 o
  -1   4   4    21841.74    21871.78    588.99 o
   0   4   4     5310.74     4978.00    141.71 o
   1   4   4     2126.07     2192.51     63.69 o
   2   4   4     3896.78     3736.38     96.33 o
   3   4   4     1125.72     1071.08     65.55 o
   4   4   4       98.64      106.48     21.22 o
   5   4   4      569.38      574.53     72.30 o
   6   4   4     1389.59     1366.93    111.82 o
   7   4   4      656.13      709.49     86.76 o
   8   4   4      640.49      637.19     86.76 o
   9   4   4      255.52      382.70     80.01 o
 -11   5   4      599.81      793.36     70.37 o
 -10   5   4      590.28      659.36     58.80 o
  -9   5   4      527.26      571.64     52.06 o
  -8   5   4     1492.57     1417.05     68.44 o
  -7   5   4      119.92      136.89     26.03 o
  -6   5   4      690.94      684.43     40.49 o
  -5   5   4     1946.82     1781.44     45.31 o
  -4   5   4     5558.86     5537.11    102.18 o
  -3   5   4      383.78      369.20     23.14 o
  -2   5   4    11164.70    12065.19    191.83 o
  -1   5   4    11166.18    11828.05    292.09 o
   0   5   4    10605.08     8943.82    272.81 o
   1   5   4     6134.81     6607.82    147.67 o
   2   5   4      870.87      812.98     38.42 o
   3   5   4     1149.30      993.34    123.87 o
   4   5   4     2726.30     2659.62    139.78 o
   5   5   4     1745.18     1459.77    147.01 o
   6   5   4     1731.12     1875.45     95.92 o
   7   5   4      238.60      304.43     52.05 o
   8   5   4     1727.25     1807.47    136.89 o
   9   5   4       13.49       48.20     49.16 o
 -11   6   4      530.44      661.29     65.55 o
 -10   6   4       58.21       55.91     30.85 o
  -9   6   4     2721.01     2779.16    106.04 o
  -8   6   4     3071.10     3006.66    104.11 o
  -7   6   4     1289.63     1220.40     58.80 o
  -6   6   4      397.45      390.41     32.78 o
  -5   6   4     2957.41     2996.05     79.05 o
  -4   6   4     2530.91     2436.95     55.91 o
  -3   6   4       72.17       57.84     12.53 o
  -2   6   4     1421.28     1593.51     36.81 o
  -1   6   4     1111.94     1080.82     30.67 o
   0   6   4     1098.64      954.34     52.06 o
   1   6   4     4893.00     4792.92    178.34 o
   2   6   4      214.43      195.69     16.39 o
   3   6   4    12688.52    12183.76    247.74 o
   4   6   4     2074.01     2006.26     75.27 o
   5   6   4     2291.15     2202.20     85.22 o
   6   6   4     6132.12     5838.79    165.75 o
   7   6   4      297.17      412.92     46.27 o
   8   6   4      497.62      619.84     86.76 o
   9   6   4      128.52       86.76     57.84 o
 -11   7   4      218.41      170.62     44.34 o
 -10   7   4     1484.41     1643.59     87.72 o
  -9   7   4      140.66      171.59     36.63 o
  -8   7   4     1268.49     1344.75     65.55 o
  -7   7   4      919.55      914.82     52.06 o
  -6   7   4      402.22      413.55     33.74 o
  -5   7   4     1446.93     1430.55     53.98 o
  -4   7   4     4930.46     5112.96    120.50 o
  -3   7   4     3335.98     3598.54     89.65 o
  -2   7   4    10015.19    10729.02    168.05 o
  -1   7   4     6033.96     6067.22    119.54 o
   0   7   4      903.95     1009.53     28.02 o
   1   7   4     4243.44     4371.21     79.32 o
   2   7   4      934.57      871.31     27.41 o
   3   7   4      714.88      693.85     28.87 o
   4   7   4     6053.19     5782.66    151.12 o
   5   7   4       83.63       85.30     25.23 o
   6   7   4     1535.07     1635.44     80.97 o
   7   7   4     1233.81     1226.89     70.35 o
   8   7   4       14.67        0.00     38.56 o
 -11   8   4      329.06      375.95     54.95 o
 -10   8   4      581.30      681.53     59.77 o
  -9   8   4       67.10       51.09     28.92 o
  -8   8   4        7.48       37.60     24.10 o
  -7   8   4        4.25       13.50     18.32 o
  -6   8   4     1597.50     1486.46     59.77 o
  -5   8   4     1005.62     1038.21     46.27 o
  -4   8   4     4046.30     4181.75    105.07 o
  -3   8   4     7784.27     7681.87    162.91 o
  -2   8   4     2428.31     2504.12     50.20 o
  -1   8   4     6444.66     7034.83    137.93 o
   0   8   4     5678.47     5620.51    112.90 o
   1   8   4     3422.63     3530.86     67.29 o
   2   8   4     1852.94     1906.06     46.57 o
   3   8   4       34.49       32.70     16.35 o
   4   8   4      869.81      907.50     52.57 o
   5   8   4      183.05      176.91     31.26 o
   6   8   4       17.23       39.58     25.10 o
   7   8   4      803.96      850.21     69.41 o
   8   8   4       86.47      120.50     53.98 o
 -11   9   4      166.95      163.88     42.42 o
 -10   9   4      193.45      188.94     42.42 o
  -9   9   4      622.58      641.05     53.98 o
  -8   9   4     2346.89     2500.57     93.51 o
  -7   9   4      474.97      507.05     40.49 o
  -6   9   4     1072.90     1125.93     74.23 o
  -5   9   4      925.80      920.60     44.34 o
  -4   9   4     1943.51     1820.24     50.13 o
  -3   9   4      841.95      882.97     35.67 o
  -2   9   4     4032.13     4000.28     73.33 o
  -1   9   4     4651.27     4930.05    104.71 o
   0   9   4      995.01      951.40     31.74 o
   1   9   4      561.76      653.27     23.66 o
   2   9   4     8184.87     8176.73    141.06 o
   3   9   4      295.45      292.84     53.98 o
   4   9   4     1439.30     1410.33     65.55 o
   5   9   4     5986.03     5754.06    161.21 o
   6   9   4      890.30      963.15     63.20 o
   7   9   4      280.94      252.86     42.68 o
   8   9   4      392.13      377.26     49.95 o
 -11  10   4       62.76       67.48     38.56 o
 -10  10   4      125.52      154.24     40.49 o
  -9  10   4     1868.53     1945.31     87.72 o
  -8  10   4     1096.87     1281.13     66.51 o
  -7  10   4     1771.96     1846.02     73.26 o
  -6  10   4      213.07      313.29     31.81 o
  -5  10   4      161.72      127.64     45.31 o
  -4  10   4     1436.99     1310.48     40.30 o
  -3  10   4     2706.64     2832.27     60.96 o
  -2  10   4     7088.13     7277.57    149.88 o
  -1  10   4     2811.77     2856.71     82.42 o
   0  10   4      413.87      411.15     35.67 o
   1  10   4     1100.35     1045.69     32.24 o
   2  10   4     4530.02     4835.10    128.73 o
   3  10   4     2427.97     2422.71     85.08 o
   4  10   4     1004.08      870.90     52.11 o
   5  10   4      578.81      602.19     60.25 o
   6  10   4     2270.56     2370.28     98.77 o
   7  10   4       60.72       47.50     28.53 o
   8  10   4       84.31       92.52     36.08 o
 -11  11   4       94.84       38.56     61.69 o
 -10  11   4      407.20      431.71     67.96 o
  -9  11   4      166.43      172.43     29.34 o
  -8  11   4     1626.79     1590.36     61.34 o
  -7  11   4       49.89       50.09     19.08 o
  -6  11   4       99.83      107.58     19.41 o
  -5  11   4      155.97      142.28     19.25 o
  -4  11   4     1046.00      920.32     33.88 o
  -3  11   4      154.84       98.56     17.37 o
  -2  11   4     3184.25     3315.43     83.86 o
  -1  11   4      404.22      459.87     25.65 o
   0  11   4     3680.60     3764.55     77.55 o
   1  11   4     4603.56     4787.80     92.54 o
   2  11   4     1399.32     1457.19    113.75 o
   3  11   4     1165.26     1139.03     63.14 o
   4  11   4      808.98      791.65     75.19 o
   5  11   4        1.92       40.89     24.43 o
   6  11   4      144.87      108.05     32.59 o
   7  11   4       99.06       94.11     35.19 o
   8  11   4       34.45       53.88     31.18 o
 -10  12   4      156.46      188.13     33.30 o
  -9  12   4      234.03      257.95     47.24 o
  -8  12   4      305.36      320.57     33.69 o
  -7  12   4       13.27        4.60     12.23 o
  -6  12   4      379.56      363.11     31.18 o
  -5  12   4      752.83      784.78     45.23 o
  -4  12   4      368.15      344.54     29.50 o
  -3  12   4     4152.84     4123.47    102.60 o
  -2  12   4      590.95      629.09     32.43 o
  -1  12   4       90.88      108.64     21.69 o
   0  12   4     2243.76     2387.94     70.37 o
   1  12   4     1949.14     1932.99     49.78 o
   2  12   4      738.74      767.32     47.19 o
   3  12   4      163.46      165.10     28.93 o
   4  12   4      588.15      602.55     48.57 o
   5  12   4      149.66      189.59     35.44 o
   6  12   4      572.82      550.64     53.04 o
   7  12   4       35.32       26.56     29.36 o
   8  12   4       55.94       15.54     30.80 o
 -10  13   4       25.37        2.67     26.35 o
  -9  13   4      221.33      194.84     37.47 o
  -8  13   4       80.92       50.09     25.88 o
  -7  13   4      108.96      101.49     28.13 o
  -6  13   4      246.04      232.38     31.65 o
  -5  13   4      602.98      607.73     79.05 o
  -4  13   4     1018.86     1003.82     48.45 o
  -3  13   4      762.14      823.78     88.20 o
  -2  13   4       54.69       61.67     15.50 o
  -1  13   4       61.05       52.93     14.36 o
   0  13   4      951.45      905.38     45.79 o
   1  13   4       46.38       31.66     18.99 o
   2  13   4     3933.45     3608.01    110.62 o
   3  13   4      430.47      344.99     37.46 o
   4  13   4       25.49        9.63     21.57 o
   5  13   4      759.65      690.41     56.05 o
   6  13   4     1606.85     1524.17     88.20 o
   7  13   4      321.31      295.33     48.39 o
   8  13   4       57.87      123.39     50.13 o
 -10  14   4       48.15       15.70     28.24 o
  -9  14   4       59.92       94.11     33.26 o
  -8  14   4        9.70        6.27     23.86 o
  -7  14   4      355.82      346.76     38.84 o
  -6  14   4     1197.85     1155.52     96.88 o
  -5  14   4      237.32      245.10     30.96 o
  -4  14   4      476.53      411.73     34.01 o
  -3  14   4      268.43      300.21     37.11 o
  -2  14   4     1072.02     1095.05     45.16 o
  -1  14   4       29.62       40.09     15.50 o
   0  14   4      169.95      190.39     19.41 o
   1  14   4     1244.10     1178.33     58.04 o
   2  14   4       16.10       39.80     20.82 o
   3  14   4       45.54       87.24     25.66 o
   4  14   4      295.83      256.64     37.28 o
   5  14   4      164.81      204.19     38.45 o
   6  14   4       62.61       88.30     32.08 o
   7  14   4      347.03      436.67     54.90 o
   8  14   4        5.84       46.27     44.34 o
 -10  15   4       50.59      135.65     49.65 o
  -9  15   4        0.24        2.34     23.83 o
  -8  15   4     1016.25      994.18     61.93 o
  -7  15   4      521.00      512.34     66.03 o
  -6  15   4     1347.95     1322.87    125.32 o
  -5  15   4     1049.23      974.73     52.12 o
  -4  15   4      706.81      707.74     42.68 o
  -3  15   4      365.50      331.59     30.34 o
  -2  15   4       73.72       86.93     18.99 o
  -1  15   4      299.30      323.32     49.65 o
   0  15   4       28.82       40.11     15.28 o
   1  15   4      144.67      118.28     26.86 o
   2  15   4     1634.42     1740.70     75.34 o
   3  15   4      173.55      163.42     49.16 o
   4  15   4       15.44       13.10     22.63 o
   5  15   4      675.34      713.54     58.19 o
   6  15   4     1642.42     1616.21     88.35 o
   7  15   4      107.75      112.18     38.45 o
  -9  16   4      321.21      267.21     44.17 o
  -8  16   4      733.37      746.32     57.92 o
  -7  16   4     1232.09     1240.35     67.01 o
  -6  16   4      330.73      325.73     38.15 o
  -5  16   4      617.17      544.94     42.88 o
  -4  16   4     1380.83     1309.79     58.72 o
  -3  16   4     2842.43     2706.11     84.80 o
  -2  16   4        6.18        4.04     14.27 o
  -1  16   4      380.34      338.50     28.93 o
   0  16   4     1129.29     1053.46     57.09 o
   1  16   4      797.91      783.32     51.74 o
   2  16   4      999.20      990.67     70.85 o
   3  16   4      152.93      127.96     35.19 o
   4  16   4        5.42       17.06     23.18 o
   5  16   4       38.67       72.65     30.07 o
   6  16   4      358.80      427.37     53.91 o
   7  16   4       17.87       12.56     29.37 o
  -9  17   4        9.78       10.95     25.92 o
  -8  17   4       30.77       52.17     40.01 o
  -7  17   4      207.25      246.80     38.51 o
  -6  17   4      398.00      449.67     90.13 o
  -5  17   4       49.93       91.25     33.26 o
  -4  17   4     3159.50     3003.68     94.48 o
  -3  17   4      816.06      921.82     58.80 o
  -2  17   4      706.43      753.85     42.61 o
  -1  17   4      153.19      138.53     23.34 o
   0  17   4      492.77      472.43     42.80 o
   1  17   4     2924.08     3130.81    128.69 o
   2  17   4       23.22       17.92     22.11 o
   3  17   4       80.53       45.41     25.47 o
   4  17   4      170.79      172.49     36.11 o
   5  17   4       77.60      108.06     80.49 o
   6  17   4       18.24       61.15     33.90 o
   7  17   4      443.78      348.00     69.41 o
  -9  18   4      193.95      217.46     41.92 o
  -8  18   4      386.04      456.69    104.59 o
  -7  18   4      901.71      851.28     60.62 o
  -6  18   4     1239.08     1271.51     95.92 o
  -5  18   4      703.83      798.25     52.27 o
  -4  18   4     1647.94     1796.07     76.15 o
  -3  18   4     1452.78     1477.64     66.51 o
  -2  18   4      516.92      550.36     39.10 o
  -1  18   4       35.53       36.46     21.69 o
   0  18   4      103.74      142.80     30.47 o
   1  18   4     2093.95     1999.00    137.37 o
   2  18   4      625.55      540.29     47.88 o
   3  18   4      643.45      623.60     53.65 o
   4  18   4      189.25      184.24     39.38 o
   5  18   4      743.01      869.17    101.22 o
   6  18   4      710.71      844.03     69.95 o
  -9  19   4       62.74       40.49     42.42 o
  -8  19   4      623.03      597.89     77.60 o
  -7  19   4      433.94      421.95     72.78 o
  -6  19   4     1049.46     1185.76     79.05 o
  -5  19   4     1428.82     1500.66    101.70 o
  -4  19   4      487.16      519.80     65.07 o
  -3  19   4      228.72      267.71     33.07 o
  -2  19   4      704.26      739.73     65.07 o
  -1  19   4     1298.34     1320.65     89.65 o
   0  19   4      222.47      219.66     58.32 o
   1  19   4        6.61       34.94     28.92 o
   2  19   4     1293.23     1331.39     72.19 o
   3  19   4       37.15       64.73     30.19 o
   4  19   4      488.75      513.93     55.01 o
   5  19   4       83.66      107.60     58.32 o
   6  19   4     1545.27     1831.97     99.23 o
  -8  20   4      240.14      298.48     45.70 o
  -7  20   4      651.31      657.91     56.53 o
  -6  20   4      253.70      349.56     43.61 o
  -5  20   4      725.49      640.29    103.63 o
  -4  20   4      404.04      459.65     43.23 o
  -3  20   4     2883.24     2989.84    199.54 o
  -2  20   4     1771.14     1873.21     73.84 o
  -1  20   4     1434.25     1516.34     99.29 o
   0  20   4     1005.83     1021.30     62.18 o
   1  20   4      700.49      669.60     54.21 o
   2  20   4       98.30      108.60     32.19 o
   3  20   4       17.51        0.00     23.84 o
   4  20   4       78.66      148.57     40.83 o
   5  20   4      145.88      126.76     38.32 o
   6  20   4        9.76       30.47     32.46 o
  -8  21   4      423.07      407.23     51.11 o
  -7  21   4      448.39      413.63     51.12 o
  -6  21   4      269.29      334.08     42.94 o
  -5  21   4       79.68       60.82     34.70 o
  -4  21   4     1906.05     1810.87     79.15 o
  -3  21   4      118.97      115.59     43.38 o
  -2  21   4     1286.75     1136.53     90.61 o
  -1  21   4      666.82      736.48     55.71 o
   0  21   4       86.56       56.87     41.93 o
   1  21   4      874.98      770.74     59.11 o
   2  21   4       51.73       77.38     29.58 o
   3  21   4       53.86       88.92     35.10 o
   4  21   4     1641.13     1618.37     87.83 o
   5  21   4       59.28       76.30     37.28 o
  -7  22   4      530.55      576.05     56.56 o
  -6  22   4      107.24      105.18     87.24 o
  -5  22   4      122.00       78.60     30.47 o
  -4  22   4      441.19      441.99     76.64 o
  -3  22   4       17.79        6.55     23.15 o
  -2  22   4       42.75       51.09     36.63 o
  -1  22   4      392.45      311.89     43.37 o
   0  22   4      164.48      161.59     40.97 o
   1  22   4      171.31      161.80     51.09 o
   2  22   4      122.18      121.58     34.38 o
   3  22   4      699.81      743.48     63.29 o
   4  22   4       15.78       21.15     31.03 o
   5  22   4      508.16      587.92     65.07 o
  -7  23   4        2.62       27.29     30.87 o
  -6  23   4       51.15       58.79     30.87 o
  -5  23   4      185.52      187.67     77.12 o
  -4  23   4      173.37      116.56     32.37 o
  -3  23   4      211.72      139.78     51.09 o
  -2  23   4      509.33      368.24     64.59 o
  -1  23   4     1337.98     1371.64     75.04 o
   0  23   4      295.74      339.84     55.91 o
   1  23   4      102.96       24.41     30.28 o
   2  23   4      296.59      240.36     43.09 o
   3  23   4      218.58      257.24     45.36 o
   4  23   4      540.38      692.17     67.76 o
  -6  24   4       65.40       81.31     47.72 o
  -5  24   4      196.23      173.53     37.72 o
  -4  24   4      257.49      302.63     42.90 o
  -3  24   4      639.02      733.59     83.87 o
  -2  24   4      722.21      696.96     80.97 o
  -1  24   4       97.99      138.58     48.20 o
   0  24   4      142.32      154.78     38.69 o
   1  24   4       66.23       27.55     32.70 o
   2  24   4       55.25       31.36     31.48 o
   3  24   4       78.69       97.36     37.49 o
   4  24   4        6.36        1.93     59.77 o
  -5  25   4      180.42      230.96     45.31 o
  -4  25   4       30.17       62.66     48.20 o
  -3  25   4       23.67       16.39     40.49 o
  -2  25   4       19.71       20.24     38.56 o
  -1  25   4      409.21      496.29     54.03 o
   0  25   4       56.00       45.83     45.79 o
   1  25   4      113.49       83.70     36.11 o
   2  25   4       98.96       75.88     42.42 o
   3  25   4       19.31       27.12     31.36 o
  -4  26   4      207.50      195.69     61.69 o
  -3  26   4        3.97        0.00     36.63 o
  -2  26   4       56.29       22.17     37.60 o
  -1  26   4       38.25        0.96     39.52 o
   0  26   4      211.06      222.68     58.80 o
   1  26   4       98.39       93.58     36.51 o
   2  26   4       70.66       56.87     59.77 o
  -2  27   4      159.71      149.42     56.87 o
  -1  27   4       11.51        0.00     42.42 o
   0  27   4       23.83       60.73     47.24 o
  -3 -26   5      138.59       91.58     50.13 o
  -2 -26   5       59.71       92.54     52.06 o
  -1 -26   5       31.01       48.51     53.02 o
   0 -26   5      201.75      211.02     42.93 o
   1 -26   5       10.95       46.27     49.16 o
  -4 -25   5        1.06        6.75     44.34 o
  -3 -25   5       17.74        0.00     41.45 o
  -2 -25   5       31.38       40.01     32.04 o
  -1 -25   5        7.14       23.54     29.29 o
   0 -25   5      291.98      365.84     49.08 o
   1 -25   5      111.65       17.35     53.02 o
  -5 -24   5        4.64       24.10     47.24 o
  -4 -24   5       96.02       50.13     43.38 o
  -3 -24   5      166.12      247.74     61.69 o
  -2 -24   5        5.85        0.00     25.11 o
  -1 -24   5       68.19       68.59     30.74 o
   0 -24   5       15.57       60.79     31.65 o
   1 -24   5       65.37      147.49     52.06 o
   2 -24   5       79.37       73.26     49.16 o
  -6 -23   5      107.10       68.44     36.63 o
  -5 -23   5       36.61        0.00     42.42 o
  -4 -23   5       72.08       85.79     45.31 o
  -3 -23   5       56.24       21.21     41.45 o
  -2 -23   5       55.76       87.39     31.56 o
  -1 -23   5      358.02      383.82     45.23 o
   0 -23   5       12.90       34.14     28.92 o
   1 -23   5       93.63       67.55     30.74 o
   2 -23   5      226.72      198.58     62.66 o
   3 -23   5      311.99      259.31     69.41 o
  -7 -22   5      335.26      363.42     53.02 o
  -6 -22   5      125.60      168.70     42.42 o
  -5 -22   5      132.05      168.70     54.95 o
  -4 -22   5       26.62        3.86     34.70 o
  -3 -22   5     1358.67     1321.62    104.11 o
  -2 -22   5       11.68       23.21     26.35 o
  -1 -22   5     1077.39     1166.53     66.11 o
   0 -22   5       89.00       83.80     31.56 o
   1 -22   5      138.75      159.57     35.65 o
   2 -22   5      137.63      223.64     65.55 o
   3 -22   5       53.94       79.05     53.98 o
  -8 -21   5      477.19      596.70     96.40 o
  -7 -21   5      386.78      384.63     53.98 o
  -6 -21   5      273.01      304.62     48.20 o
  -5 -21   5      417.46      397.16     69.41 o
  -4 -21   5       84.30       96.40     44.34 o
  -3 -21   5      517.32      533.84     47.19 o
  -2 -21   5     1249.69     1399.44     82.90 o
  -1 -21   5       95.15       96.17     30.28 o
   0 -21   5      260.28      312.85     41.13 o
   1 -21   5      466.00      452.17     46.24 o
   2 -21   5      411.50      530.19     82.90 o
   3 -21   5      198.75       63.62     53.02 o
   4 -21   5      248.31      294.98     73.26 o
  -8 -20   5       33.24       52.06     38.56 o
  -7 -20   5      418.62      451.14     56.87 o
  -6 -20   5      204.94      207.26     42.42 o
  -5 -20   5      298.99      389.45     51.09 o
  -4 -20   5      151.65      237.14     55.91 o
  -3 -20   5       67.75       93.73     28.82 o
  -2 -20   5      308.00      351.23     40.63 o
  -1 -20   5       87.26       74.11     28.13 o
   0 -20   5      222.13      249.18     36.79 o
   1 -20   5      932.39      926.44     59.24 o
   2 -20   5      853.37      788.54     90.61 o
   3 -20   5      792.51      831.92     96.40 o
   4 -20   5       34.63       16.39     46.27 o
   5 -20   5     2825.28     3217.77    184.12 o
  -8 -19   5       69.63       38.56     36.63 o
  -7 -19   5      873.76     1034.35     73.26 o
  -6 -19   5       19.56       12.53     26.99 o
  -5 -19   5       87.74       71.33     30.85 o
  -4 -19   5      845.20      771.19     80.01 o
  -3 -19   5      538.73      569.17     45.43 o
  -2 -19   5        5.29       40.50     24.82 o
  -1 -19   5      139.27      109.43     28.28 o
   0 -19   5     1450.28     1487.22     71.33 o
   1 -19   5      242.94      279.49     68.92 o
   2 -19   5      451.66      446.32     74.23 o
   3 -19   5       33.75       29.88     41.45 o
   4 -19   5     1092.92     1047.85    108.93 o
   5 -19   5      175.93      189.90     66.51 o
  -9 -18   5       26.98       26.99     35.67 o
  -8 -18   5      290.53      376.92     52.06 o
  -7 -18   5      209.81      245.82     45.31 o
  -6 -18   5      180.34      162.91     38.56 o
  -5 -18   5      828.80      809.74     59.77 o
  -4 -18   5      114.42      124.35     45.31 o
  -3 -18   5      361.66      363.08     38.29 o
  -2 -18   5       13.89        0.96     19.77 o
  -1 -18   5     1236.66     1301.32    100.25 o
   0 -18   5      691.84      686.69     49.63 o
   1 -18   5     1462.60     1454.33     68.76 o
   2 -18   5      553.47      598.27     74.71 o
   3 -18   5      103.27       49.16     41.45 o
   4 -18   5      123.70      161.95     54.95 o
   5 -18   5      102.58      159.06     60.73 o
   6 -18   5      168.73      234.25     66.51 o
  -9 -17   5      154.98      175.44     44.34 o
  -8 -17   5     3276.25     3347.91    130.14 o
  -7 -17   5      471.06      401.02     50.13 o
  -6 -17   5      575.08      539.83     53.02 o
  -5 -17   5      876.60      914.82     61.69 o
  -4 -17   5       95.89       78.00     20.71 o
  -3 -17   5       39.24       65.06     34.70 o
  -2 -17   5        0.30       10.12     21.13 o
  -1 -17   5      207.54      218.22     33.05 o
   0 -17   5      100.64       99.48     26.86 o
   1 -17   5     4089.53     3713.46    115.01 o
   2 -17   5     1316.12     1342.58     65.52 o
   3 -17   5       56.60       74.23     44.34 o
   4 -17   5     1241.67     1169.31    107.00 o
   5 -17   5       11.70       56.87     48.20 o
   6 -17   5      437.32      508.02     84.83 o
  -9 -16   5      518.50      558.15     58.80 o
  -8 -16   5      102.23       68.44     34.70 o
  -7 -16   5     1732.55     1894.22     89.65 o
  -6 -16   5      560.18      570.68     51.09 o
  -5 -16   5      223.07      177.37     34.70 o
  -4 -16   5      569.62      607.55     56.39 o
  -3 -16   5       19.79       19.11     19.42 o
  -2 -16   5      761.31      843.81     51.57 o
  -1 -16   5        2.02       22.20     21.46 o
   0 -16   5      284.43      214.33     53.02 o
   1 -16   5     1931.71     1768.15     73.28 o
   2 -16   5      127.55      116.44     28.35 o
   3 -16   5      171.44      130.14     51.09 o
   4 -16   5      475.10      558.15     79.05 o
   5 -16   5        1.16       61.69     47.24 o
   6 -16   5      311.88      226.54     61.69 o
 -10 -15   5       62.97      124.35     70.37 o
  -9 -15   5      186.67      118.57     39.52 o
  -8 -15   5      445.92      472.35     53.02 o
  -7 -15   5       30.46       40.49     27.96 o
  -6 -15   5      395.00      347.03     43.38 o
  -5 -15   5      851.44      831.92     56.87 o
  -4 -15   5     1119.99     1078.11     68.92 o
  -3 -15   5      434.55      408.40     39.04 o
  -2 -15   5        1.32        9.17     17.37 o
  -1 -15   5       10.06       22.63     18.74 o
   0 -15   5      566.10      639.98     45.12 o
   1 -15   5      157.59      172.02     29.87 o
   2 -15   5      508.10      522.31     71.82 o
   3 -15   5     1290.99     1356.32    100.25 o
   4 -15   5      213.05      149.42     52.06 o
   5 -15   5       77.40      113.75     47.24 o
   6 -15   5      255.14      182.19     55.91 o
   7 -15   5      165.46      233.28     66.51 o
 -10 -14   5       71.27       51.09     54.95 o
  -9 -14   5      327.85      348.00     49.16 o
  -8 -14   5      245.86      288.23     44.34 o
  -7 -14   5      164.23      184.12     37.60 o
  -6 -14   5      123.03      152.31     33.74 o
  -5 -14   5     2362.26     2404.17     92.54 o
  -4 -14   5      265.37      294.98     36.63 o
  -3 -14   5      224.13      233.28     43.38 o
  -2 -14   5      195.28      194.72     40.49 o
  -1 -14   5      290.22      281.48     44.34 o
   0 -14   5     1735.53     1721.67     90.61 o
   1 -14   5     1015.63      940.55     51.84 o
   2 -14   5      411.69      475.62     39.60 o
   3 -14   5       70.69       96.40     41.45 o
   4 -14   5        9.69        6.75     34.70 o
   5 -14   5      552.49      489.70     72.30 o
   6 -14   5      775.84      872.40     92.54 o
   7 -14   5      114.32      124.35     53.02 o
 -10 -13   5      498.67      626.59    100.25 o
  -9 -13   5      177.86      169.66     38.56 o
  -8 -13   5     1023.64     1082.55     67.48 o
  -7 -13   5      439.65      438.61     45.31 o
  -6 -13   5       29.80       37.60     24.10 o
  -5 -13   5      582.78      547.54     46.27 o
  -4 -13   5     1541.43     1600.21     69.41 o
  -3 -13   5      246.86      279.55     32.78 o
  -2 -13   5       42.54       28.92     24.10 o
  -1 -13   5       53.60       76.15     29.88 o
   0 -13   5     1482.09     1467.18     83.87 o
   1 -13   5      825.82      854.09     62.66 o
   2 -13   5      765.16      742.16     65.07 o
   3 -13   5       33.64       66.94     21.31 o
   4 -13   5     1063.62     1098.94     91.58 o
   5 -13   5      285.94      367.28     65.55 o
   6 -13   5      402.93      483.92     74.23 o
   7 -13   5      244.00      195.69     57.84 o
 -10 -12   5      175.72      198.58     67.48 o
  -9 -12   5       70.71       84.83     35.67 o
  -8 -12   5      417.57      528.26     50.13 o
  -7 -12   5      936.88      894.57     57.84 o
  -6 -12   5      926.59      944.70     56.87 o
  -5 -12   5      215.57      195.69     32.78 o
  -4 -12   5     1163.61     1128.82     56.87 o
  -3 -12   5       48.60       26.03     18.32 o
  -2 -12   5      698.48      782.75     62.66 o
  -1 -12   5      306.40      298.83     42.42 o
   0 -12   5      971.55      995.79     65.55 o
   1 -12   5     1357.19     1558.76     81.94 o
   2 -12   5        2.53        0.00     21.21 o
   3 -12   5      205.10      192.63     28.03 o
   4 -12   5      161.31      143.63     43.38 o
   5 -12   5       15.61        0.00     31.81 o
   6 -12   5      124.31       99.29     47.24 o
   7 -12   5      227.98      267.02     61.69 o
 -10 -11   5       19.56       12.53     54.95 o
  -9 -11   5      541.05      547.54     86.76 o
  -8 -11   5     3577.16     3637.10    123.39 o
  -7 -11   5     1232.75     1303.30     68.44 o
  -6 -11   5     1537.77     1561.65     70.37 o
  -5 -11   5     1274.18     1224.26     60.73 o
  -4 -11   5      945.51      945.67     51.09 o
  -3 -11   5      120.12      136.89     25.06 o
  -2 -11   5      678.59      570.68     54.95 o
  -1 -11   5      997.95      961.09     64.59 o
   0 -11   5     3541.26     3758.56    143.63 o
   1 -11   5     1336.24     1278.24     72.30 o
   2 -11   5     1729.20     1786.26     85.79 o
   3 -11   5      171.45      176.41     32.78 o
   4 -11   5       28.43        0.00     27.96 o
   5 -11   5      585.28      751.91     78.08 o
   6 -11   5     1371.80     1352.47    104.11 o
   7 -11   5       12.90       47.24     41.45 o
 -10 -10   5       90.75       64.59     54.95 o
  -9 -10   5      474.20      511.87     83.87 o
  -8 -10   5     2230.05     2201.73     91.58 o
  -7 -10   5      536.08      599.60     48.20 o
  -6 -10   5      468.40      496.45     43.38 o
  -5 -10   5     1078.32     1132.68     57.84 o
  -4 -10   5      822.10      808.78     47.24 o
  -3 -10   5    10819.94    11123.38    242.92 o
  -2 -10   5      115.96      111.82     28.92 o
  -1 -10   5     1827.27     1726.49     87.72 o
   0 -10   5     6880.96     6549.29    210.15 o
   1 -10   5      469.91      428.97     44.34 o
   2 -10   5      724.89      669.97     52.06 o
   3 -10   5      120.96      160.98     31.81 o
   4 -10   5      699.90      707.56     72.30 o
   5 -10   5      691.93      766.37     78.08 o
   6 -10   5     1130.58     1097.97     92.54 o
   7 -10   5      224.80      258.35     58.80 o
 -11  -9   5      129.27      136.89     74.23 o
 -10  -9   5      843.99      687.32     99.29 o
  -9  -9   5      260.89      240.03     66.51 o
  -8  -9   5       48.69       48.20     26.99 o
  -7  -9   5     3820.59     3885.81    122.43 o
  -6  -9   5       79.13       66.51     24.10 o
  -5  -9   5      701.91      686.35     44.34 o
  -4  -9   5     4576.48     4775.56    130.14 o
  -3  -9   5     2018.05     2047.50     72.30 o
  -2  -9   5    10167.27    10867.93    317.15 o
  -1  -9   5     1292.01     1421.87     76.15 o
   0  -9   5     3102.61     3265.01    127.25 o
   1  -9   5     3081.42     2872.66    113.75 o
   2  -9   5      907.65      870.48     57.84 o
   3  -9   5      746.12      726.84     53.98 o
   5  -9   5      907.38     1071.95     85.79 o
   6  -9   5      765.11      749.01     77.12 o
 -11  -8   5       24.24       44.34     62.66 o
 -10  -8   5      436.35      397.16     78.08 o
  -9  -8   5     1256.80     1206.90    108.93 o
  -8  -8   5        6.46        3.86     20.24 o
  -7  -8   5     1204.34     1231.00     61.69 o
  -6  -8   5       54.52       36.63     19.28 o
  -5  -8   5      672.43      743.23     44.34 o
  -4  -8   5     2113.91     2033.04     73.26 o
  -3  -8   5     1155.70     1259.92     53.98 o
  -2  -8   5     1199.03     1145.21     69.41 o
  -1  -8   5      614.41      594.44     24.52 o
   0  -8   5     2657.57     2540.46     67.08 o
   1  -8   5     4700.74     4614.93    109.00 o
   2  -8   5     1096.32     1082.01     44.64 o
   3  -8   5     2098.77     2077.38     94.47 o
   4  -8   5       16.69        1.93     20.24 o
   5  -8   5     3982.93     4354.30    177.37 o
   6  -8   5      343.20      373.06     58.80 o
 -11  -7   5      308.46      202.44     76.15 o
 -10  -7   5      138.40      204.36     63.62 o
  -9  -7   5       48.20       25.06     48.20 o
  -8  -7   5      105.65       91.58     26.99 o
  -7  -7   5       64.56       87.72     26.03 o
  -6  -7   5      490.63      462.71     38.56 o
  -5  -7   5     1258.08     1237.75     56.87 o
  -4  -7   5     1024.26     1080.62     51.09 o
  -3  -7   5      805.69      846.38     42.42 o
  -2  -7   5     8828.97     8746.20    267.99 o
  -1  -7   5     1074.95     1028.76     36.52 o
   0  -7   5     4776.75     4801.73    111.63 o
   1  -7   5      855.20      859.21     37.47 o
   2  -7   5      999.41      975.76     82.90 o
   3  -7   5      292.62      314.67     27.55 o
   4  -7   5     1433.75     1479.51    120.98 o
   5  -7   5      633.62      618.88     69.41 o
   6  -7   5     1772.82     1990.62    115.68 o
 -11  -6   5      397.93      414.51     91.58 o
 -10  -6   5      234.05      250.64     68.44 o
  -9  -6   5       12.66       10.60     43.38 o
  -8  -6   5        3.07        6.75     18.32 o
  -7  -6   5      105.42      119.53     26.03 o
  -6  -6   5     1542.41     1513.45     63.62 o
  -5  -6   5      807.10      772.15     44.34 o
  -4  -6   5     4403.23     4159.58    113.75 o
  -3  -6   5    21298.43    21863.10    436.68 o
  -2  -6   5      470.75      491.63     45.31 o
  -1  -6   5    10267.82    10358.82    275.70 o
   0  -6   5     4777.47     4793.49    113.37 o
   1  -6   5      936.84      960.14     41.92 o
   2  -6   5      943.62      905.73     55.43 o
   3  -6   5     1333.81     1361.38     84.83 o
   4  -6   5      593.95      602.30     39.35 o
   5  -6   5       95.91       96.40     37.60 o
   6  -6   5      910.28      952.41     59.77 o
 -11  -5   5       62.20       66.51     60.73 o
 -10  -5   5      373.64      525.37     87.72 o
  -9  -5   5      602.25      669.97     84.83 o
  -8  -5   5      963.15      796.25     82.90 o
  -7  -5   5      215.26      187.98     27.96 o
  -6  -5   5     4249.23     4033.30    113.75 o
  -5  -5   5     1419.29     1409.34     55.91 o
  -4  -5   5     3832.47     3879.06    107.00 o
  -3  -5   5     2909.87     2965.21     85.79 o
  -2  -5   5     7850.80     8361.58    186.05 o
  -1  -5   5     5727.81     5735.69    190.87 o
   0  -5   5      248.41      270.00     72.78 o
   1  -5   5     5820.15     5869.30    138.61 o
   2  -5   5     4450.52     4196.72    109.43 o
   3  -5   5       15.02       40.93     16.88 o
   4  -5   5     4063.56     4023.05    114.71 o
   5  -5   5      421.81      378.84     57.84 o
   6  -5   5     1067.71     1020.86     59.77 o
   7  -5   5      444.43      579.35     80.01 o
   8  -5   5      211.81      259.31     67.48 o
 -11  -4   5      287.04      371.13     85.79 o
 -10  -4   5      116.22       85.79     54.95 o
  -9  -4   5      613.84      752.87     86.76 o
  -8  -4   5      178.51      234.25     55.91 o
  -7  -4   5     2249.02     2285.60     86.76 o
  -6  -4   5     2360.15     2343.44     64.59 o
  -5  -4   5     2451.40     2422.49     62.66 o
  -4  -4   5     1293.18     1466.22     44.34 o
  -3  -4   5     5984.83     6252.38    115.68 o
  -2  -4   5     3651.40     4108.49    105.07 o
  -1  -4   5      710.19      816.49     53.98 o
   0  -4   5     2764.88     2740.16     93.02 o
   1  -4   5     7911.40     7754.57    170.21 o
   2  -4   5      713.18      761.10     39.46 o
   3  -4   5     3429.57     3387.31     96.34 o
   4  -4   5      326.07      370.83     33.35 o
   5  -4   5      181.75      159.06     44.34 o
   6  -4   5      193.90      181.23     49.16 o
   7  -4   5       97.56      149.42     52.06 o
   8  -4   5      537.77      573.57     84.83 o
 -11  -3   5      348.34      503.20     93.51 o
 -10  -3   5      238.76      251.60     70.37 o
  -9  -3   5       61.62       71.33     44.34 o
  -8  -3   5      123.20      101.22     28.92 o
  -7  -3   5     1284.00     1145.21     45.31 o
  -6  -3   5     1219.47     1072.91     48.20 o
  -5  -3   5     2993.82     3095.34     74.23 o
  -4  -3   5      289.18      323.90     21.21 o
  -3  -3   5     4207.48     4271.40     83.87 o
  -2  -3   5     4040.25     4475.77     84.83 o
  -1  -3   5     1771.01     1595.39     75.19 o
   0  -3   5    11495.88    11828.08    241.32 o
   1  -3   5     1475.66     1594.79     63.62 o
   2  -3   5      967.41      935.93     44.33 o
   3  -3   5      477.04      548.43     36.59 o
   4  -3   5       52.81       66.51     33.74 o
   5  -3   5      211.61      240.03     51.09 o
   6  -3   5      279.87      281.48     57.84 o
   7  -3   5      274.98      276.66     61.69 o
   8  -3   5     1280.24     1356.32    119.53 o
 -11  -2   5       73.56      138.81     65.55 o
 -10  -2   5      237.13      226.54     64.59 o
  -9  -2   5       91.86      127.25     34.70 o
  -8  -2   5      499.68      425.12     43.38 o
  -7  -2   5      229.02      205.33     23.14 o
  -6  -2   5     2508.62     2393.57     83.87 o
  -5  -2   5     2951.28     2834.11     68.44 o
  -4  -2   5     1195.31     1399.70     52.06 o
  -3  -2   5     2533.89     2767.59     60.73 o
  -2  -2   5     6400.75     6733.41    116.64 o
  -1  -2   5    22947.89    24185.33    433.79 o
   0  -2   5     5059.60     5261.58    123.33 o
   1  -2   5      502.51      549.30     31.65 o
   2  -2   5     1510.59     1423.27     55.98 o
   3  -2   5      729.87      787.22     63.62 o
   4  -2   5       91.74      143.63     42.42 o
   5  -2   5      363.85      293.05     54.95 o
   6  -2   5      138.23      121.46     45.31 o
   7  -2   5      671.14      687.32     83.87 o
   8  -2   5      486.02      410.66     75.19 o
 -11  -1   5      275.01      321.01     83.87 o
 -10  -1   5      414.71      513.80     54.95 o
  -9  -1   5        9.53       16.39     26.03 o
  -8  -1   5     1728.05     1679.26     76.15 o
  -7  -1   5      189.91      178.34     22.17 o
  -6  -1   5     5340.00     5047.41    104.11 o
  -5  -1   5     1830.54     1859.52     51.09 o
  -4  -1   5     1130.30     1106.65     45.31 o
  -3  -1   5     1277.42     1418.02     39.52 o
  -2  -1   5      100.70      108.93     12.53 o
  -1  -1   5     2264.81     2342.47     56.87 o
   0  -1   5      352.11      329.82     16.39 o
   1  -1   5     2082.39     2088.83     45.70 o
   2  -1   5     6402.41     6220.27    147.44 o
   3  -1   5     1509.44     1435.36     59.68 o
   4  -1   5      312.94      329.68     53.98 o
   5  -1   5      340.68      393.30     60.73 o
   6  -1   5       66.13        9.64     35.67 o
   7  -1   5      211.49      294.98     65.55 o
   8  -1   5      109.67      113.75     52.06 o
 -11   0   5      648.04      805.89     70.37 o
 -10   0   5      126.90      107.00     37.60 o
  -9   0   5       97.17       78.08     30.85 o
  -8   0   5       63.20       48.20     25.06 o
  -7   0   5     2231.59     2053.28     78.08 o
  -6   0   5     4276.88     4190.43     90.61 o
  -5   0   5      959.41      937.95     44.34 o
  -4   0   5      325.27      266.06     18.32 o
  -3   0   5      146.36      148.45     14.46 o
  -2   0   5        0.17        7.71      6.75 o
  -1   0   5      116.09      127.25     12.53 o
   0   0   5     1078.24      966.77     31.81 o
   1   0   5     1214.69     1153.04     31.81 o
   2   0   5     9962.96    10170.10    170.98 o
   3   0   5     2877.12     2513.10    127.25 o
   4   0   5     1942.18     1874.94    114.71 o
   5   0   5     2719.22     2645.17    146.53 o
   6   0   5        5.23       34.70     39.52 o
   7   0   5       12.15       64.59     44.34 o
   8   0   5       55.71      112.79     55.91 o
 -11   1   5      217.75      267.02     49.16 o
 -10   1   5      381.89      455.96     52.06 o
  -9   1   5       13.82       19.28     26.03 o
  -8   1   5     1726.92     1670.58     75.19 o
  -7   1   5      118.85      189.90     29.88 o
  -6   1   5     5242.32     5041.62    103.15 o
  -5   1   5     1916.39     1809.39     50.13 o
  -4   1   5     1013.75     1045.92     34.70 o
  -3   1   5     1349.78     1579.00     48.20 o
  -2   1   5       29.25       69.41     10.60 o
  -1   1   5     2428.58     2373.32     60.73 o
   0   1   5      252.13      313.16     22.17 o
   1   1   5     2261.47     2136.96     49.58 o
   2   1   5     5951.50     5976.65    234.25 o
   3   1   5     1448.62     1475.86     94.47 o
   4   1   5      331.28      321.01     54.95 o
   5   1   5      332.42      419.33     63.62 o
   6   1   5       99.32       80.01     45.31 o
   7   1   5      225.61      298.83     64.59 o
   8   1   5       86.91      136.89     57.84 o
 -11   2   5       58.18       95.43     40.49 o
 -10   2   5      273.78      258.35     45.31 o
  -9   2   5       91.31      110.86     30.85 o
  -8   2   5      485.76      535.01     45.31 o
  -7   2   5      194.86      152.31     27.96 o
  -6   2   5     2588.18     2650.95     64.59 o
  -5   2   5     2825.06     2848.57     65.55 o
  -4   2   5     1172.77     1358.25     44.34 o
  -3   2   5     2693.54     2745.42     76.15 o
  -2   2   5     6413.81     6628.34    115.68 o
  -1   2   5    22971.20    24468.74    438.61 o
   0   2   5     5549.35     5230.48    171.59 o
   1   2   5      578.08      601.64     24.82 o
   2   2   5     1577.72     1515.53     53.50 o
   3   2   5      721.65      676.95     37.06 o
   4   2   5       83.07       83.87     39.52 o
   5   2   5      394.62      398.12     65.55 o
   6   2   5      181.02      169.66     53.98 o
   7   2   5      663.37      644.90     85.79 o
   8   2   5      513.74      515.73     83.87 o
 -11   3   5      391.04      456.93     59.77 o
 -10   3   5      235.62      267.99     45.31 o
  -9   3   5       54.98       62.66     26.03 o
  -8   3   5      154.26      175.44     31.81 o
  -7   3   5     1268.55     1250.28     58.80 o
  -6   3   5     1092.34     1009.29     36.63 o
  -5   3   5     3234.00     3232.23     72.30 o
  -4   3   5      329.84      268.95     18.32 o
  -3   3   5     4070.96     4143.19    103.15 o
  -2   3   5     4125.47     4511.43     84.83 o
  -1   3   5     1585.52     1605.03     49.16 o
   0   3   5    11231.12    11635.76    193.22 o
   1   3   5     1786.18     1695.90     54.01 o
   2   3   5     1113.31     1083.33     43.51 o
   3   3   5      511.67      470.81     43.86 o
   4   3   5       61.68       45.31     37.60 o
   5   3   5      138.22      134.96     50.13 o
   6   3   5      206.62      255.46     63.62 o
   7   3   5      244.48      319.08     69.41 o
   8   3   5     1244.99     1435.37    122.43 o
 -11   4   5      318.45      377.88     54.95 o
 -10   4   5      124.59      148.45     38.56 o
  -9   4   5      593.64      635.26     53.02 o
  -8   4   5      206.26      161.95     31.81 o
  -7   4   5     2369.12     2410.92     83.87 o
  -6   4   5     2614.12     2448.51     61.69 o
  -5   4   5     2355.21     2376.21     69.41 o
  -4   4   5     1514.53     1478.75     52.06 o
  -3   4   5     5990.90     6340.11    113.75 o
  -2   4   5     3547.90     4075.71     79.05 o
  -1   4   5      842.16      855.05     35.67 o
   0   4   5     2592.28     2655.40     61.38 o
   1   4   5     7322.05     7633.62    167.66 o
   2   4   5      779.21      756.14     37.80 o
   3   4   5     3431.55     3170.77     94.22 o
   4   4   5      322.68      272.06     57.84 o
   5   4   5      213.76      234.25     58.80 o
   6   4   5      256.73      281.48     63.62 o
   7   4   5       86.73       99.29     55.91 o
   8   4   5      627.91      658.40     91.58 o
 -11   5   5       85.91       44.34     36.63 o
 -10   5   5      384.55      439.58     52.06 o
  -9   5   5      625.11      718.17     55.91 o
  -8   5   5      928.06      976.51     57.84 o
  -7   5   5      211.18      195.69     28.92 o
  -6   5   5     4039.25     3901.23    109.89 o
  -5   5   5     1384.73     1330.29     45.31 o
  -4   5   5     3683.36     3929.19     99.29 o
  -3   5   5     2799.17     2832.18     62.66 o
  -2   5   5     7928.09     8335.55    178.34 o
  -1   5   5     5599.80     6195.51    133.03 o
   0   5   5      150.63      227.16     42.90 o
   1   5   5     5780.99     6152.26    140.13 o
   2   5   5     4370.70     4262.34    110.25 o
   3   5   5       20.58       41.76     27.47 o
   4   5   5     4071.66     3908.25    153.27 o
   5   5   5      342.68      285.34     63.62 o
   6   5   5      951.81      906.14     96.40 o
   7   5   5      438.30      406.80     75.19 o
   8   5   5      151.19       90.61     54.95 o
 -11   6   5      368.15      299.80     51.09 o
 -10   6   5      281.72      299.80     44.34 o
  -9   6   5       11.92       45.31     27.96 o
  -8   6   5        1.23       18.32     21.21 o
  -7   6   5      101.94      119.53     26.03 o
  -6   6   5     1665.64     1436.33     58.80 o
  -5   6   5      740.22      781.79     31.81 o
  -4   6   5     4329.03     4204.89     84.83 o
  -3   6   5    21377.39    21951.79    340.29 o
  -2   6   5      480.81      547.47     18.51 o
   0   6   5     5040.13     4947.08    119.27 o
   1   6   5     1109.11     1109.53     46.27 o
   2   6   5      965.96      874.89     59.77 o
   3   6   5     1341.11     1307.75     57.14 o
   4   6   5      569.44      552.13     85.79 o
   5   6   5      120.65       97.36     50.13 o
   6   6   5      934.10      810.71     95.43 o
   7   6   5      525.83      587.06     84.83 o
   8   6   5      288.85      177.37     64.59 o
 -11   7   5      294.13      255.46     47.24 o
 -10   7   5       83.27      131.10     37.60 o
  -9   7   5       40.24       24.10     27.96 o
  -8   7   5      143.21       90.61     27.96 o
  -7   7   5       80.48       80.97     24.10 o
  -6   7   5      452.12      426.08     47.24 o
  -5   7   5     1393.99     1371.75     42.42 o
  -4   7   5     1219.69     1103.76     36.63 o
  -3   7   5      811.74      737.45     34.70 o
  -2   7   5     8775.13     8922.41    143.36 o
  -1   7   5     1049.83     1075.81     30.36 o
   0   7   5     4997.94     4750.50    188.94 o
   1   7   5     1009.85      683.35    157.61 o
   2   7   5      931.55      848.25     70.85 o
   3   7   5      270.07      258.85     46.27 o
   4   7   5     1448.56     1502.85    108.93 o
   5   7   5      652.90      684.43     83.87 o
   6   7   5     1904.49     1802.65    135.92 o
   7   7   5       25.79       16.39     47.24 o
   8   7   5      367.16      384.63     81.94 o
 -11   8   5       21.34        0.00     29.88 o
 -10   8   5      445.79      488.74     53.98 o
  -9   8   5     1232.91     1311.01     70.37 o
  -8   8   5        0.86       11.57     22.17 o
  -7   8   5     1012.53      934.10     53.02 o
  -6   8   5       46.14       42.42     19.28 o
  -5   8   5      710.15      759.62     39.52 o
  -4   8   5     1887.95     2032.07     64.59 o
  -3   8   5     1165.96     1222.52     35.19 o
  -2   8   5     1233.20     1218.53     39.54 o
  -1   8   5      581.21      597.42     23.19 o
   0   8   5     2384.62     2421.91     77.36 o
   1   8   5     4763.63     4260.48    529.23 o
   2   8   5     1089.55     1213.65     88.69 o
   3   8   5     2079.68     2133.29    126.28 o
   4   8   5       26.60       27.18     20.32 o
   5   8   5     3987.23     3730.26    123.91 o
   6   8   5      285.76      334.50     74.23 o
   7   8   5      412.68      288.23     71.33 o
   8   8   5       36.00       10.60     50.13 o
 -11   9   5      170.94      142.67     43.38 o
 -10   9   5      841.49      785.64     63.62 o
  -9   9   5      281.30      347.03     44.34 o
  -8   9   5       12.43        0.00     21.21 o
  -7   9   5     3933.39     4030.41    162.91 o
  -6   9   5       38.56       41.45     18.32 o
  -5   9   5      590.94      618.88     37.60 o
  -4   9   5     4689.69     4890.15    117.51 o
  -3   9   5     1967.88     2090.31     61.63 o
  -2   9   5    10170.83    10625.82    205.58 o
  -1   9   5     1280.57     1372.11     44.34 o
   0   9   5     3253.67     3365.77     97.02 o
   1   9   5     2765.98     2669.09     85.66 o
   2   9   5      964.57      900.22     80.97 o
   3   9   5      786.33      686.21     45.62 o
   4   9   5     1797.89     1726.18     75.49 o
   5   9   5      940.44      882.69     86.76 o
   6   9   5      689.96      697.92     94.47 o
   7   9   5      642.23      765.40    100.25 o
 -11  10   5      203.12      206.29     73.26 o
 -10  10   5       98.49       82.90     34.70 o
  -9  10   5      472.66      447.29     47.24 o
  -8  10   5     2274.63     2238.36     87.72 o
  -7  10   5      579.13      540.79     42.42 o
  -6  10   5      532.82      519.59     37.60 o
  -5  10   5     1202.90     1210.23     52.82 o
  -4  10   5      771.90      867.92     42.20 o
  -3  10   5    10786.21    10557.10    225.09 o
  -2  10   5      103.18      125.06     15.49 o
  -1  10   5     1771.19     1784.34     57.84 o
   0  10   5     6441.43     6403.36    157.33 o
   1  10   5      576.70      550.60     37.72 o
   2  10   5      675.13      690.05     44.23 o
   3  10   5      126.22      105.85     26.40 o
   4  10   5      676.76      579.99     46.97 o
   5  10   5      647.15      643.45     52.71 o
   6  10   5     1091.49     1222.23     72.00 o
   7  10   5      284.34      336.43     77.12 o
 -10  11   5       11.08       42.42     44.34 o
  -9  11   5      572.13      430.90     64.59 o
  -8  11   5     3541.76     3594.69    161.95 o
  -7  11   5     1310.29     1195.51     77.12 o
  -6  11   5     1593.00     1463.29    103.15 o
  -5  11   5     1075.13     1097.63     52.06 o
  -4  11   5     1040.66      890.07     96.88 o
  -3  11   5      114.18      100.63     23.14 o
  -2  11   5      643.09      619.21     40.49 o
  -1  11   5     1072.35     1056.52     64.59 o
   0  11   5     3984.69     3787.14    109.45 o
   1  11   5     1196.49     1234.70     56.92 o
   2  11   5     1787.73     1652.49    119.05 o
   3  11   5      192.32      168.98     29.77 o
   4  11   5       32.96       75.85     25.98 o
   5  11   5      574.85      623.04     53.21 o
   6  11   5     1472.40     1421.41     79.43 o
   7  11   5       23.65       12.53     48.20 o
 -10  12   5      190.55      130.71     63.14 o
  -9  12   5       76.70      109.58     33.01 o
  -8  12   5      395.61      395.25     49.16 o
  -7  12   5      779.64      716.88    104.59 o
  -6  12   5      774.62      740.77     48.02 o
  -5  12   5      233.30      251.59     29.22 o
  -4  12   5     1021.61     1081.50     68.44 o
  -3  12   5       46.25       32.06     14.94 o
  -2  12   5      721.03      706.80     34.00 o
  -1  12   5      260.06      261.24     39.52 o
   0  12   5      812.28      844.36     48.86 o
   1  12   5     1559.86     1476.06    100.25 o
   2  12   5        1.80       10.88     18.51 o
   3  12   5      129.05      135.27     39.52 o
   4  12   5      179.29      188.08     54.46 o
   5  12   5       49.53       27.79     26.56 o
   6  12   5      107.98      112.90     33.30 o
   7  12   5      199.66      168.70     69.41 o
 -10  13   5      445.13      433.00     52.37 o
  -9  13   5      165.30      154.79     36.05 o
  -8  13   5     1032.56     1019.36     61.93 o
  -7  13   5      407.67      394.62     41.23 o
  -6  13   5       67.56       65.66     23.06 o
  -5  13   5      680.18      638.95     42.68 o
  -4  13   5     1633.76     1543.91     60.53 o
  -3  13   5      269.89      282.06     25.65 o
  -2  13   5       12.36       19.33     12.47 o
  -1  13   5       95.43       78.08     26.03 o
   0  13   5     1546.39     1449.77     65.07 o
   1  13   5      833.79      848.44    114.71 o
   2  13   5      693.19      687.23     61.69 o
   3  13   5       40.17       13.83     21.68 o
   4  13   5     1058.42      920.45     62.06 o
   5  13   5      367.28      315.25     45.79 o
   6  13   5      346.93      458.47     53.04 o
   7  13   5      239.90      231.36     73.26 o
 -10  14   5       80.11       65.11     37.11 o
  -9  14   5      325.62      291.74     43.25 o
  -8  14   5      253.68      215.06     43.38 o
  -7  14   5      194.78      200.29     40.49 o
  -6  14   5      156.06      127.78     27.92 o
  -5  14   5     2423.14     2428.94     83.25 o
  -4  14   5      274.10      304.29     30.31 o
  -3  14   5      295.79      254.76     25.85 o
  -2  14   5      189.83      202.71     22.63 o
  -1  14   5      221.62      274.73     41.45 o
   0  14   5     1631.92     1455.04     66.46 o
   1  14   5     1071.24     1001.93     55.54 o
   2  14   5      435.89      454.05     42.27 o
   3  14   5       61.47       71.46     26.36 o
   4  14   5        7.47       21.81     26.51 o
   5  14   5      519.55      547.34     53.47 o
   6  14   5      852.45      814.25     66.88 o
   7  14   5       94.24       98.33     50.13 o
 -10  15   5       82.82       17.35     41.45 o
  -9  15   5      202.24      169.60     38.85 o
  -8  15   5      441.48      498.78     77.12 o
  -7  15   5       56.72       18.33     24.51 o
  -6  15   5      362.25      327.57     38.10 o
  -5  15   5      735.18      760.68     47.76 o
  -4  15   5     1092.57     1094.86     52.27 o
  -3  15   5      409.31      409.13     32.66 o
  -2  15   5       10.61       37.60     27.96 o
  -1  15   5        4.23        0.00     20.24 o
   0  15   5      632.16      591.85     45.62 o
   1  15   5      166.22      163.38     30.56 o
   2  15   5      511.04      486.40     44.68 o
   3  15   5     1352.10     1242.80     68.76 o
   4  15   5      196.79      185.70     77.60 o
   5  15   5       59.91       60.59     31.81 o
   6  15   5      198.45      149.51     40.73 o
   7  15   5      177.87      224.61     60.73 o
  -9  16   5      529.90      521.93     54.52 o
  -8  16   5      113.40      101.34     32.88 o
  -7  16   5     1796.00     1884.17    117.61 o
  -6  16   5      563.41      479.22     43.96 o
  -5  16   5      177.61      165.97     30.05 o
  -4  16   5      647.75      617.44     41.16 o
  -3  16   5       19.62       19.99     17.29 o
  -2  16   5      734.99      811.67     67.48 o
  -1  16   5        3.44        0.00     23.14 o
   0  16   5      251.48      220.04     32.93 o
   1  16   5     1667.24     1666.42     75.34 o
   2  16   5      151.35      142.79     32.80 o
   3  16   5       95.31      128.74     40.97 o
   4  16   5      474.67      463.16     51.84 o
   5  16   5       27.37        4.92     25.92 o
   6  16   5      349.86      351.43     51.87 o
  -9  17   5      143.66      160.22     39.25 o
  -8  17   5     3249.06     3360.14    120.65 o
  -7  17   5      414.90      426.08     48.20 o
  -6  17   5      550.31      550.24     47.28 o
  -5  17   5      931.68      891.18     80.01 o
  -4  17   5      107.76       92.14     23.33 o
  -3  17   5       50.85       73.26     35.67 o
  -2  17   5       13.20       26.99     26.99 o
  -1  17   5      224.88      224.61     46.27 o
   0  17   5       70.43       68.30     27.06 o
   1  17   5     4229.05     3801.05    123.38 o
   2  17   5     1265.34     1263.47     70.00 o
   3  17   5       65.24       71.96     27.64 o
   4  17   5     1224.57     1028.43     91.58 o
   5  17   5       14.71       21.82     28.44 o
   6  17   5      410.52      306.03     52.53 o
  -9  18   5       25.98        6.75     44.34 o
  -8  18   5      280.91      318.50     47.24 o
  -7  18   5      206.60      151.42     40.97 o
  -6  18   5      164.75      160.14     32.33 o
  -5  18   5      845.81      863.01     53.25 o
  -4  18   5      141.27      142.27     27.72 o
  -3  18   5      401.07      460.78     59.77 o
  -2  18   5       11.29        0.00     24.10 o
  -1  18   5     1237.55     1164.49     84.83 o
   0  18   5      813.74      769.21     56.87 o
   1  18   5     1532.15     1532.07     76.56 o
   2  18   5      624.19      642.40     68.92 o
   3  18   5      100.12       78.30     31.89 o
   4  18   5      130.39      127.85     37.29 o
   5  18   5       88.44       84.51     35.82 o
   6  18   5      205.09      228.46     65.55 o
  -8  19   5       85.00       72.05     33.05 o
  -7  19   5      835.81      876.49     66.51 o
  -6  19   5        7.38        0.00     22.46 o
  -5  19   5       99.34       65.49     26.87 o
  -4  19   5      858.68      813.60     80.01 o
  -3  19   5      557.68      623.70     71.33 o
  -2  19   5       39.53       10.60     28.92 o
  -1  19   5      104.69       71.33     37.60 o
   0  19   5     1375.14     1564.51     76.45 o
   1  19   5      298.58      317.50     42.80 o
   2  19   5      388.04      445.01     81.94 o
   3  19   5       34.61       34.27     30.11 o
   4  19   5     1078.99     1064.23     75.76 o
   5  19   5      220.46      258.69     50.01 o
  -8  20   5       46.70       42.83     29.22 o
  -7  20   5      451.43      452.14     57.36 o
  -6  20   5      232.63      269.96     40.83 o
  -5  20   5      277.88      244.85     37.03 o
  -4  20   5      121.57      106.04     45.31 o
  -3  20   5       82.74      109.89     43.38 o
  -2  20   5      293.55      320.04     57.84 o
  -1  20   5      108.04       42.87     28.95 o
   0  20   5      206.35      167.04     34.91 o
   1  20   5      811.70      788.18     60.25 o
   2  20   5      832.41      760.00     60.48 o
   3  20   5      793.21      761.27     63.27 o
   4  20   5       32.09        0.00     29.16 o
   5  20   5     2776.07     2908.81    128.46 o
  -8  21   5      466.92      573.57     82.90 o
  -7  21   5      404.95      456.11     50.78 o
  -6  21   5      270.67      314.45     42.68 o
  -5  21   5      385.42      424.15     69.41 o
  -4  21   5      100.54        3.86     38.56 o
  -3  21   5      488.49      469.46     68.44 o
  -2  21   5     1268.94     1301.38    100.25 o
  -1  21   5       97.29       68.57     31.50 o
   0  21   5      299.00      233.69     45.31 o
   1  21   5      503.25      403.71     49.13 o
   2  21   5      418.74      454.79     58.80 o
   3  21   5      210.82      197.77     43.38 o
   4  21   5      252.71      268.54     50.22 o
  -7  22   5      325.86      418.53     50.39 o
  -6  22   5      102.91      113.61     34.06 o
  -5  22   5      171.28      205.33     57.84 o
  -4  22   5       43.10       15.42     40.49 o
  -3  22   5     1345.26     1343.79    104.11 o
  -2  22   5       10.47       37.60     36.63 o
  -1  22   5     1083.93     1067.13     70.54 o
   0  22   5       50.92       59.45     31.38 o
   1  22   5      124.52      112.02     34.70 o
   2  22   5      157.92      177.40     39.60 o
   3  22   5       61.87       79.71     36.31 o
   4  22   5       12.62        9.70     31.04 o
  -6  23   5      132.27       88.69     49.16 o
  -5  23   5       23.04        0.00     37.60 o
  -4  23   5       92.63       80.01     43.38 o
  -3  23   5       60.29       48.20     39.52 o
  -2  23   5       76.97       87.72     41.45 o
  -1  23   5      352.33      358.66     48.99 o
   0  23   5       33.66       31.32     41.93 o
   1  23   5       83.71       92.44     35.61 o
   2  23   5      219.11      207.17     47.24 o
   3  23   5      293.55      189.04     59.77 o
  -5  24   5       11.98       11.57     40.49 o
  -4  24   5       70.56        2.89     41.45 o
  -3  24   5      160.92      165.80     57.84 o
  -2  24   5        3.79       15.42     40.49 o
  -1  24   5       85.50       73.74     46.75 o
   0  24   5       23.65       21.62     31.69 o
   1  24   5      104.89       90.94     36.71 o
   2  24   5       72.45       41.35     34.38 o
   3  24   5      518.50      393.30     83.87 o
  -4  25   5        1.42       13.50     44.34 o
  -3  25   5       19.40       72.30     48.20 o
  -2  25   5       31.51       20.35     32.80 o
  -1  25   5        4.28        6.18     29.78 o
   0  25   5      320.56      415.24     52.67 o
   1  25   5      100.31       62.24     34.86 o
   2  25   5      106.47      216.90     70.37 o
  -2  26   5       67.23      113.27     51.57 o
  -1  26   5       34.01       92.11     38.84 o
   0  26   5      156.79       45.31     54.95 o
   1  26   5        4.56       35.67     53.98 o
  -3 -25   6       50.96       80.01     50.13 o
  -2 -25   6      883.68      998.30     69.44 o
  -1 -25   6      240.83      263.67     47.02 o
   0 -25   6      139.88      174.40     67.48 o
  -4 -24   6      421.08      431.86     77.12 o
  -3 -24   6      198.72      208.22     59.77 o
  -2 -24   6       38.67       23.28     30.87 o
  -1 -24   6      447.56      490.44     54.03 o
   0 -24   6      130.91       56.70     53.50 o
   1 -24   6       54.52       30.85     50.13 o
  -5 -23   6      392.51      509.95     81.94 o
  -4 -23   6      322.04      337.39     71.33 o
  -3 -23   6      244.14      259.31     61.69 o
  -2 -23   6      301.11      339.48     57.84 o
  -1 -23   6      221.58      233.90     43.65 o
   0 -23   6      429.82      438.11     51.47 o
   1 -23   6       17.55        0.00     43.38 o
   2 -23   6       79.24       76.15     52.06 o
  -6 -22   6       13.53       38.56     45.31 o
  -5 -22   6      736.39      590.92     83.87 o
  -4 -22   6      107.63      172.55     55.91 o
  -3 -22   6      105.60       87.95     30.58 o
  -2 -22   6       77.63       76.73     30.33 o
  -1 -22   6       43.96       81.53     42.42 o
   0 -22   6      480.89      544.49     82.42 o
   1 -22   6        5.73        0.00     46.27 o
   2 -22   6      341.08      299.80     75.19 o
  -7 -21   6        7.04       19.28     33.74 o
  -6 -21   6       13.47        9.64     29.88 o
  -5 -21   6      259.50      272.81     62.66 o
  -4 -21   6      136.33      104.11     51.09 o
  -3 -21   6       91.75       84.70     32.11 o
  -2 -21   6      373.77      509.69     50.43 o
  -1 -21   6      200.70      151.45     34.70 o
   0 -21   6      715.50      631.10     60.25 o
   1 -21   6       51.53       68.90     31.73 o
   2 -21   6       55.63       50.13     48.20 o
   3 -21   6     1065.72      940.85    109.89 o
  -8 -20   6      111.72      128.21     41.45 o
  -7 -20   6        1.88       22.17     31.81 o
  -6 -20   6       16.79        8.68     30.85 o
  -5 -20   6       50.03       66.51     45.31 o
  -4 -20   6      156.53      153.27     51.09 o
  -3 -20   6      903.44      998.17    149.42 o
  -2 -20   6      104.63      151.40     34.42 o
  -1 -20   6     1642.71     1684.16     79.72 o
   0 -20   6      210.50      201.55     38.45 o
   1 -20   6      291.08      255.53     40.99 o
   2 -20   6      243.67      303.65     70.37 o
   3 -20   6      196.48      218.82     64.59 o
  -8 -19   6        1.73       68.44     36.63 o
  -7 -19   6       44.96       62.66     35.67 o
  -6 -19   6        9.58       31.81     29.88 o
  -5 -19   6      199.56      250.64     43.38 o
  -4 -19   6      208.97      188.94     53.02 o
  -3 -19   6      842.45      850.31     56.56 o
  -2 -19   6      646.28      762.65     55.16 o
  -1 -19   6      351.10      338.77     41.82 o
   0 -19   6       98.05       76.97     30.33 o
   1 -19   6     1167.52     1234.64     74.23 o
   2 -19   6      704.55      756.73     92.54 o
   3 -19   6      180.79      165.80     58.80 o
   4 -19   6      226.30      207.26     62.66 o
  -8 -18   6       92.09       93.51     37.60 o
  -7 -18   6      130.96      121.46     40.49 o
  -6 -18   6        7.62        0.00     26.99 o
  -5 -18   6      229.77      240.03     39.52 o
  -4 -18   6       89.60      116.64     45.31 o
  -3 -18   6       13.38        0.00     19.73 o
  -2 -18   6      773.67      839.09     56.23 o
  -1 -18   6       14.86       17.87     23.60 o
   0 -18   6      811.49      743.20     54.34 o
   1 -18   6      735.43      651.09     51.87 o
   2 -18   6      656.41      642.98     86.76 o
   3 -18   6      891.92      838.66     97.36 o
   4 -18   6      467.84      518.62     85.79 o
   5 -18   6     1345.59     1423.80    122.43 o
  -9 -17   6      149.19       74.23     39.52 o
  -8 -17   6       78.18       91.58     35.67 o
  -7 -17   6      224.26      181.23     40.49 o
  -6 -17   6       95.43      129.17     35.67 o
  -5 -17   6      365.49      318.11     42.42 o
  -4 -17   6     1515.18     1624.87     71.42 o
  -3 -17   6     2223.11     2212.59    138.33 o
  -2 -17   6      145.58      155.05     31.56 o
  -1 -17   6      828.03      762.64     53.65 o
   0 -17   6     1706.41     1632.29    191.35 o
   1 -17   6      115.31      133.43     40.97 o
   2 -17   6      778.07      719.08     61.21 o
   3 -17   6        6.75       30.85     42.42 o
   4 -17   6      364.74      406.80     75.19 o
   5 -17   6      267.65      335.47     74.23 o
  -9 -16   6      166.81      120.50     39.52 o
  -8 -16   6        9.03       19.28     31.81 o
  -7 -16   6       83.47       88.69     33.74 o
  -6 -16   6      245.38      243.89     39.52 o
  -5 -16   6     1025.61      921.57     61.69 o
  -4 -16   6       62.80        0.00     28.92 o
  -3 -16   6     2003.89     1777.58    107.00 o
  -2 -16   6      285.48      319.08     52.06 o
  -1 -16   6      925.78      907.57     56.13 o
   0 -16   6      908.12      875.31     56.40 o
   1 -16   6      792.14      721.98     62.18 o
   2 -16   6      832.90      909.10     56.93 o
   3 -16   6      603.80      495.49     76.15 o
   4 -16   6      140.32      188.94     57.84 o
   5 -16   6      192.41      211.11     62.66 o
  -9 -15   6       36.39       33.74     31.81 o
  -8 -15   6       73.09       67.48     34.70 o
  -7 -15   6       59.42       31.81     27.96 o
  -6 -15   6      292.02      295.94     42.42 o
  -5 -15   6       82.42       93.51     27.96 o
  -4 -15   6     3764.75     3786.52    123.39 o
  -3 -15   6     1112.23     1209.80     87.72 o
  -2 -15   6      266.04      265.09     48.20 o
  -1 -15   6     1414.83     1396.81     88.69 o
   0 -15   6      552.09      441.50     53.98 o
   1 -15   6     2804.84     2805.98     96.96 o
   2 -15   6     2522.38     2516.40     91.69 o
   3 -15   6       60.39       73.26     41.45 o
   4 -15   6      552.26      632.37     83.87 o
   5 -15   6      383.05      410.66     73.26 o
   6 -15   6       41.74       37.60     47.24 o
  -9 -14   6      493.32      442.47     54.95 o
  -8 -14   6      107.61      102.18     32.78 o
  -7 -14   6      761.65      726.84     57.84 o
  -6 -14   6      455.86      379.81     44.34 o
  -5 -14   6      651.36      694.07     53.02 o
  -4 -14   6      744.04      761.55     53.02 o
  -3 -14   6       67.89      122.43     39.52 o
  -2 -14   6      333.48      302.69     47.24 o
  -1 -14   6      599.15      652.62     63.62 o
   0 -14   6      667.63      639.12     61.69 o
   1 -14   6     1996.63     1840.24     98.33 o
   2 -14   6      770.68      794.75     59.28 o
   3 -14   6     1006.19     1235.82    101.22 o
   4 -14   6     1852.98     1959.77    127.25 o
   5 -14   6      313.90      287.27     65.55 o
   6 -14   6       39.99      101.22     53.02 o
 -10 -13   6      127.19       70.37     61.69 o
  -9 -13   6       51.93       19.28     27.96 o
  -8 -13   6       24.19       26.99     28.92 o
  -7 -13   6      184.69      208.22     37.60 o
  -6 -13   6      876.23      854.09     57.84 o
  -5 -13   6     1650.15     1506.70     72.30 o
  -4 -13   6     2394.57     2488.04     92.54 o
  -3 -13   6      688.59      587.06     60.73 o
  -2 -13   6      100.66      134.96     37.60 o
  -1 -13   6      217.45      235.21     43.38 o
   0 -13   6      701.27      673.82     61.69 o
   1 -13   6      938.17      873.37     67.48 o
   2 -13   6      474.96      539.83     55.91 o
   3 -13   6     1463.24     1375.60    103.15 o
   4 -13   6      578.88      603.45     79.05 o
   5 -13   6      283.26      280.52     61.69 o
   6 -13   6      227.27      258.35     64.59 o
 -10 -12   6       35.14        7.71     47.24 o
  -9 -12   6      852.37      702.74     59.77 o
  -8 -12   6      176.17      172.55     36.63 o
  -7 -12   6       43.08       21.21     25.06 o
  -6 -12   6      173.39      172.55     33.74 o
  -5 -12   6     3930.13     3799.05    121.46 o
  -4 -12   6      616.55      649.72     47.24 o
  -3 -12   6     3259.14     3300.67    141.71 o
  -2 -12   6       92.97      101.22     34.70 o
  -1 -12   6       67.87       61.69     27.96 o
   0 -12   6     2035.95     1975.20    100.25 o
   1 -12   6      500.29      519.59     53.98 o
   2 -12   6      237.42      317.15     44.34 o
   3 -12   6       42.31        6.75     26.99 o
   4 -12   6     1040.37     1128.82     95.43 o
   5 -12   6      314.39      335.47     65.55 o
   6 -12   6      527.82      428.97     72.30 o
 -10 -11   6      846.07      856.98    107.00 o
  -9 -11   6      256.92      214.00     40.49 o
  -8 -11   6     2628.21     2627.81    104.11 o
  -7 -11   6     1003.54     1016.04     62.66 o
  -6 -11   6        0.96        0.00     20.24 o
  -5 -11   6      637.74      585.14     46.27 o
  -4 -11   6     3761.09     3733.50    114.71 o
  -3 -11   6      190.41      272.81     44.34 o
  -2 -11   6      806.50      940.85     68.44 o
  -1 -11   6      664.52      551.40     54.95 o
   0 -11   6     2287.87     2125.58    104.11 o
   1 -11   6      223.56      174.48     36.63 o
   2 -11   6     1458.01     1345.72     80.97 o
   3 -11   6      482.44      449.22     51.09 o
   4 -11   6     2841.59     3196.56    159.06 o
   5 -11   6     1595.04     1533.69    110.86 o
   6 -11   6      118.51      209.18     56.87 o
 -10 -10   6      121.83      112.79     60.73 o
  -9 -10   6     1598.78     1703.36    133.03 o
  -8 -10   6       11.73       17.35     24.10 o
  -7 -10   6     1536.73     1487.42     72.30 o
  -6 -10   6      193.56      198.58     31.81 o
  -5 -10   6      216.46      237.14     32.78 o
  -4 -10   6      200.09      243.89     31.81 o
  -3 -10   6      307.48      274.73     42.42 o
  -2 -10   6       89.48       86.76     29.88 o
  -1 -10   6     1939.64     1879.76     95.43 o
   0 -10   6     1549.81     1422.84     81.94 o
   1 -10   6      474.71      382.70     46.27 o
   2 -10   6     2000.76     1877.84     96.40 o
   3 -10   6      764.08      788.54     62.66 o
   5 -10   6      587.40      709.49     80.97 o
   6 -10   6      146.01      217.86     57.84 o
 -10  -9   6      154.95       68.44     53.98 o
  -9  -9   6      199.55      228.46     66.51 o
  -8  -9   6     1984.49     2014.72     86.76 o
  -7  -9   6      448.59      384.63     40.49 o
  -6  -9   6      476.54      425.12     40.49 o
  -5  -9   6      783.40      769.26     49.16 o
  -4  -9   6      685.16      732.63     47.24 o
  -3  -9   6       33.82       19.28     17.35 o
  -2  -9   6     4479.40     4533.60    167.73 o
  -1  -9   6      118.61      119.53     31.81 o
   0  -9   6      642.22      651.65     53.02 o
   1  -9   6      978.96      867.58     61.69 o
   2  -9   6      445.35      387.52     45.31 o
   3  -9   6      269.77      303.65     42.42 o
   5  -9   6       81.21       83.87     44.34 o
   6  -9   6      710.95      872.40     86.76 o
 -10  -8   6       48.48       27.96     47.24 o
  -9  -8   6       13.44        0.00     43.38 o
  -8  -8   6      336.09      348.96     41.45 o
  -7  -8   6      191.54      232.32     35.67 o
  -6  -8   6      618.28      603.45     45.31 o
  -5  -8   6      715.91      707.56     46.27 o
  -4  -8   6     3711.39     3805.80    110.86 o
  -3  -8   6     3059.15     2878.45     93.51 o
  -2  -8   6       16.94        0.00     21.21 o
  -1  -8   6     1733.00     1683.11     86.76 o
   0  -8   6      923.04      899.39     61.69 o
   1  -8   6       98.65       64.59     26.03 o
   2  -8   6        9.18        0.00     21.21 o
   3  -8   6      565.96      604.42     55.91 o
   4  -8   6      209.35      201.47     41.45 o
   6  -8   6      780.26      907.11     85.79 o
 -11  -7   6      143.57       46.27     59.77 o
 -10  -7   6      613.63      609.24     89.65 o
  -9  -7   6       10.18       26.99     47.24 o
  -8  -7   6     1094.86      936.03     58.80 o
  -7  -7   6     1120.29     1071.95     59.77 o
  -6  -7   6      820.51      791.43     50.13 o
  -5  -7   6     1064.20     1061.34     54.95 o
  -4  -7   6     1680.51     1672.51     67.48 o
  -3  -7   6     4208.01     4046.79    113.75 o
  -2  -7   6     2636.27     2618.17    108.93 o
  -1  -7   6     1984.00     1713.00     86.76 o
   0  -7   6       23.60       56.87     24.10 o
   1  -7   6       10.72       12.53     21.21 o
   2  -7   6      761.67      674.79     55.91 o
   3  -7   6      191.35      203.40     38.56 o
   4  -7   6     1785.17     1752.52     95.43 o
   6  -7   6      328.58      357.64     60.73 o
 -11  -6   6       18.70       30.85     50.13 o
 -10  -6   6     1736.98     1886.51    143.63 o
  -9  -6   6     1244.91     1239.68    111.82 o
  -8  -6   6      626.06      599.60     48.20 o
  -7  -6   6     1168.11     1213.65     60.73 o
  -6  -6   6      116.82      113.75     26.03 o
  -5  -6   6     1350.82     1468.14     63.62 o
  -4  -6   6       76.14       59.77     19.28 o
  -3  -6   6      277.37      313.29     29.88 o
  -2  -6   6      516.29      513.80     49.16 o
  -1  -6   6      960.22      850.77     52.54 o
   0  -6   6     2143.54     1964.22     62.43 o
   1  -6   6       51.26       49.85     16.87 o
   2  -6   6      871.37      868.22     49.16 o
   3  -6   6      936.07     1097.01     72.30 o
   4  -6   6     2431.07     2596.00    118.57 o
 -11  -5   6      169.99      155.20     69.41 o
 -10  -5   6      152.52      163.88     63.62 o
  -9  -5   6       13.11       68.44     47.24 o
  -8  -5   6     5279.28     5421.43    236.18 o
  -7  -5   6      319.78      321.97     35.67 o
  -6  -5   6      312.97      333.54     34.70 o
  -5  -5   6     3669.89     3788.45    111.82 o
  -4  -5   6       18.88       42.42     18.32 o
  -3  -5   6       48.47       51.09     17.35 o
  -2  -5   6     7430.63     7515.20    241.96 o
  -1  -5   6     1907.84     1909.66    106.52 o
   0  -5   6     3602.41     3340.94     91.27 o
   1  -5   6       11.55       27.01     14.64 o
   2  -5   6      111.24      142.30     23.06 o
   3  -5   6      686.66      677.54     43.77 o
   4  -5   6      429.30      583.96     43.48 o
 -11  -4   6      188.79      219.79     72.30 o
 -10  -4   6      124.41       91.58     55.91 o
  -9  -4   6     4242.41     3833.75    198.58 o
  -8  -4   6       66.14      117.61     48.20 o
  -7  -4   6      152.49      149.42     23.14 o
  -6  -4   6     2969.31     3034.61     78.08 o
  -5  -4   6     2447.35     2240.29     76.15 o
  -4  -4   6      100.34       68.44     14.46 o
  -3  -4   6     9107.14     9242.65    157.13 o
  -2  -4   6     4350.48     4305.14    160.02 o
  -1  -4   6     4994.59     4919.61    167.25 o
   0  -4   6     1471.83     1556.29     55.20 o
   1  -4   6       28.56       25.24     17.35 o
   2  -4   6      538.17      606.18     39.08 o
   3  -4   6     5590.02     5613.20    145.29 o
   4  -4   6     1493.26     1459.52     64.49 o
   5  -4   6      184.73      224.61     54.95 o
   6  -4   6      240.37      216.90     55.91 o
 -11  -3   6       73.24      136.89     64.59 o
 -10  -3   6      487.19      483.92     81.94 o
  -9  -3   6      691.02      799.14     61.69 o
  -8  -3   6      345.63      392.34     44.34 o
  -7  -3   6      522.18      483.92     43.38 o
  -6  -3   6     4979.01     4699.41    103.15 o
  -5  -3   6     1245.09     1124.00     53.02 o
  -4  -3   6     3236.94     3389.36     78.08 o
  -3  -3   6        4.14       17.35     10.60 o
  -2  -3   6     1606.68     1529.84     47.24 o
  -1  -3   6     6000.12     6118.39    203.40 o
   0  -3   6      696.22      764.41     53.98 o
   1  -3   6      482.19      441.08     74.71 o
   2  -3   6     4081.53     3994.79    111.48 o
   3  -3   6      396.13      434.28     37.46 o
   4  -3   6      401.97      354.75     59.77 o
   5  -3   6      361.08      360.53     60.73 o
   6  -3   6      154.45      139.78     50.13 o
   7  -3   6      207.33      295.94     65.55 o
 -11  -2   6      703.42      814.56    109.89 o
 -10  -2   6      311.95      231.36     43.38 o
  -9  -2   6      160.22      189.90     37.60 o
  -8  -2   6      247.82      240.03     37.60 o
  -7  -2   6     3060.15     2937.25     97.36 o
  -6  -2   6     1559.67     1537.55     51.09 o
  -5  -2   6     2150.48     2142.93     74.23 o
  -4  -2   6      805.06      837.70     33.74 o
  -3  -2   6     1134.30     1176.06     37.60 o
  -2  -2   6      357.37      366.31     23.14 o
  -1  -2   6      451.27      465.60     44.34 o
   0  -2   6     2043.79     1873.40     63.05 o
   1  -2   6     1178.58     1164.14     49.70 o
   2  -2   6       31.19       59.46     20.10 o
   3  -2   6     1428.23     1424.29     63.68 o
   4  -2   6        6.35       56.87     39.52 o
   5  -2   6      261.79      360.53     61.69 o
   6  -2   6        2.36       92.54     47.24 o
   7  -2   6      430.79      481.99     76.15 o
   8  -2   6      433.80      425.12     79.05 o
 -11  -1   6      585.99      638.16     65.55 o
 -10  -1   6      256.66      318.11     48.20 o
  -9  -1   6      168.09      166.77     36.63 o
  -8  -1   6      372.05      361.49     41.45 o
  -7  -1   6     1015.08      986.15     42.42 o
  -6  -1   6     2489.19     2406.10     66.51 o
  -5  -1   6     4523.89     4355.27     93.51 o
  -4  -1   6     5994.22     6369.99    119.53 o
  -3  -1   6     2550.30     2709.75     61.69 o
  -2  -1   6     2560.68     2651.91     68.44 o
  -1  -1   6      490.20      511.87     47.24 o
   0  -1   6     1369.70     1494.24     86.76 o
   1  -1   6      239.40      307.08     28.28 o
   2  -1   6     4110.17     4264.17    233.28 o
   3  -1   6      330.04      341.18     46.75 o
   4  -1   6      718.89      617.91     74.23 o
   5  -1   6      155.76      178.34     52.06 o
   6  -1   6        6.06        0.00     34.70 o
   7  -1   6      883.23     1084.48    107.97 o
   8  -1   6      438.66      481.99     80.97 o
 -11   0   6      130.75      108.93     40.49 o
 -10   0   6       50.02       28.92     27.96 o
  -9   0   6        5.08       20.24     25.06 o
  -8   0   6        1.59       11.57     20.24 o
  -7   0   6      285.42      275.70     26.03 o
  -6   0   6     4377.10     4381.30    121.46 o
  -5   0   6     8865.07     8897.55    160.02 o
  -4   0   6     1705.78     1978.09     53.02 o
  -3   0   6    20032.90    20716.93    323.90 o
  -2   0   6    12167.31    13274.02    253.53 o
  -1   0   6     2394.02     2354.04     61.69 o
   0   0   6     1450.86     1668.36     61.25 o
   1   0   6        1.78       14.65     15.50 o
   2   0   6     1072.03     1100.31     54.95 o
   3   0   6       31.54       86.76     36.63 o
   4   0   6       69.84       89.65     40.49 o
   5   0   6        0.70        7.71     38.56 o
   6   0   6        8.31       40.49     43.38 o
   7   0   6      280.13      291.12     67.48 o
   8   0   6      556.84      584.17     88.69 o
 -11   1   6      582.11      617.91     63.62 o
 -10   1   6      262.43      297.87     46.27 o
  -9   1   6      165.13      192.80     36.63 o
  -8   1   6      318.48      374.99     40.49 o
  -7   1   6      977.84      953.38     53.98 o
  -6   1   6     2545.96     2544.91     66.51 o
  -5   1   6     4478.17     4350.45     92.54 o
  -4   1   6     5826.04     6193.58    117.61 o
  -3   1   6     2525.37     2653.84     73.26 o
  -2   1   6     2743.70     2650.95     70.37 o
  -1   1   6      489.02      521.51     26.03 o
   0   1   6     1593.50     1636.67     60.98 o
   1   1   6      333.54      312.26     29.65 o
   2   1   6     4172.51     4181.38    118.91 o
   3   1   6      340.26      394.27     56.87 o
   4   1   6      726.30      788.54     82.90 o
   5   1   6      126.84      155.20     51.09 o
   6   1   6        8.09       47.24     43.38 o
   7   1   6      934.28     1058.45    106.04 o
   8   1   6      431.88      471.39     82.90 o
 -11   2   6      725.77      834.81     72.30 o
 -10   2   6      320.01      296.91     47.24 o
  -9   2   6      166.52      166.77     34.70 o
  -8   2   6      238.86      271.84     36.63 o
  -7   2   6     3113.75     2941.11     97.36 o
  -6   2   6     1656.23     1567.43     49.16 o
  -5   2   6     2275.06     2214.27     58.80 o
  -4   2   6      779.70      876.26     56.87 o
  -3   2   6     1133.70     1231.97     38.56 o
  -2   2   6      347.32      423.19     26.03 o
  -1   2   6      447.84      431.86     26.03 o
   0   2   6     1668.05     1743.45     64.10 o
   1   2   6     1050.66     1092.50     70.37 o
   2   2   6       43.17       58.80     31.81 o
   3   2   6     1404.35     1434.40     99.29 o
   4   2   6        5.51       62.66     40.49 o
   5   2   6      311.67      283.41     63.62 o
   6   2   6        3.42       82.90     47.24 o
   7   2   6      439.90      554.29     83.87 o
   8   2   6      484.59      550.43     87.72 o
 -11   3   6       80.85      101.22     38.56 o
 -10   3   6      498.27      531.15     53.98 o
  -9   3   6      701.55      713.35     55.91 o
  -8   3   6      347.26      431.86     42.42 o
  -7   3   6      526.55      490.67     40.49 o
  -6   3   6     4867.34     4574.09     98.33 o
  -5   3   6     1202.98     1101.83     66.51 o
  -4   3   6     3369.26     3612.04     77.12 o
  -3   3   6        5.26       20.24      9.64 o
  -2   3   6     1488.15     1558.76     51.09 o
  -1   3   6     5725.83     6319.86    136.89 o
   0   3   6      726.06      699.78     54.46 o
   1   3   6      495.68      625.62     59.77 o
   2   3   6     3988.78     3991.85    173.52 o
   3   3   6      417.76      369.20     58.80 o
   4   3   6      412.97      337.39     63.62 o
   5   3   6      298.11      302.69     65.55 o
   6   3   6      161.65      148.45     55.91 o
   7   3   6      209.46      139.78     59.77 o
 -11   4   6      163.61      169.66     44.34 o
 -10   4   6      149.24      105.07     34.70 o
  -9   4   6     4237.42     3972.57    130.14 o
  -8   4   6       79.87       90.61     28.92 o
  -7   4   6      167.96      158.09     27.96 o
  -6   4   6     2890.22     2944.96     72.30 o
  -5   4   6     2315.74     2303.92     74.23 o
  -4   4   6       77.93      103.15     14.46 o
  -3   4   6     9121.43     9063.35    189.90 o
  -2   4   6     4374.80     4759.18    110.86 o
  -1   4   6     5505.17     5061.87    116.64 o
   0   4   6     1648.60     1592.10     46.24 o
   1   4   6       52.84       26.44     29.40 o
   2   4   6      582.40      547.54     63.62 o
   3   4   6     5585.36     5448.42    227.50 o
   4   4   6     1388.34     1122.07    100.25 o
   5   4   6      201.75      229.43     57.84 o
   6   4   6      215.71      154.24     56.87 o
   7   4   6      523.71      673.82     92.54 o
 -11   5   6      171.02      169.66     44.34 o
 -10   5   6      106.87      175.44     39.52 o
  -9   5   6       18.84       26.99     26.99 o
  -8   5   6     5297.70     5379.98    152.31 o
  -7   5   6      283.50      276.66     32.78 o
  -6   5   6      414.61      411.62     30.85 o
  -5   5   6     3760.75     3814.47     83.87 o
  -4   5   6       63.62       67.48     12.53 o
  -3   5   6       36.65       23.14      9.64 o
  -2   5   6     7507.01     7839.10    166.77 o
  -1   5   6     1688.38     1857.59     59.77 o
   0   5   6     3710.19     3487.90    137.37 o
   1   5   6       24.98       16.76     13.61 o
   2   5   6       61.84       36.63     33.74 o
   3   5   6      682.70      685.39     77.12 o
   4   5   6      526.54      606.34     77.12 o
   5   5   6       71.33       83.87     53.02 o
   6   5   6      263.29      294.01     71.33 o
   7   5   6      704.11      693.10     93.51 o
 -11   6   6       23.55       17.35     33.74 o
 -10   6   6     1744.13     1727.45     88.69 o
  -9   6   6     1236.38     1287.88     71.33 o
  -8   6   6      611.17      575.50     47.24 o
  -7   6   6     1101.22     1036.28     55.91 o
  -6   6   6      196.18      175.44     26.99 o
  -5   6   6     1418.76     1453.68     46.27 o
  -4   6   6       95.48       85.79     14.46 o
  -3   6   6      279.55      280.52     20.24 o
  -2   6   6      488.54      555.15     29.40 o
  -1   6   6      878.58      947.59     53.98 o
   0   6   6     1885.98     1831.73     68.44 o
   1   6   6       35.10       41.31     16.49 o
   2   6   6      905.51      989.64     48.15 o
   3   6   6      950.53      972.66     90.61 o
   4   6   6     2438.11     2349.22    146.53 o
   5   6   6     1772.34     1770.83    131.10 o
   6   6   6       46.44        0.00     49.16 o
   7   6   6      434.69      408.73     82.90 o
 -11   7   6      197.77      241.96     46.27 o
 -10   7   6      639.50      700.81     59.77 o
  -9   7   6        4.47       66.51     30.85 o
  -8   7   6     1025.17     1017.00     59.77 o
  -7   7   6     1177.46     1209.80     80.01 o
  -6   7   6      704.33      729.73     43.38 o
  -5   7   6      972.02     1072.91     39.52 o
  -4   7   6     1628.47     1615.63     59.77 o
  -3   7   6     4169.42     4049.69    106.04 o
  -2   7   6     2619.52     2110.16     93.51 o
  -1   7   6     1961.01     1720.71     79.05 o
   0   7   6       45.33       51.89     20.73 o
   1   7   6       24.70       12.03     18.80 o
   2   7   6      754.47      680.36     55.91 o
   3   7   6      194.79      269.91     57.84 o
   4   7   6     1749.87     1733.24    125.32 o
   5   7   6      680.60      734.55     91.58 o
   6   7   6      298.72      284.37     76.15 o
   7   7   6      443.21      389.45     83.87 o
 -11   8   6      307.43      424.15     56.87 o
 -10   8   6       46.60       70.37     33.74 o
  -9   8   6       12.05       47.24     27.96 o
  -8   8   6      346.64      318.11     39.52 o
  -7   8   6      219.02      217.86     31.81 o
  -6   8   6      615.45      606.34     58.80 o
  -5   8   6      744.60      623.70     56.87 o
  -4   8   6     3595.11     3599.51    139.78 o
  -3   8   6     3078.23     3074.89    140.74 o
  -2   8   6       17.42       26.99     19.28 o
   0   8   6      993.96      636.46    151.35 o
   1   8   6       87.69       91.44     29.40 o
   2   8   6       18.40       13.17     15.52 o
   3   8   6      567.45      602.60     44.83 o
   4   8   6      177.99      282.45     64.59 o
   5   8   6      310.05      379.81     76.15 o
   6   8   6      852.84      862.76    106.04 o
   7   8   6      457.93      443.43     85.79 o
 -10   9   6      124.92      184.12     54.95 o
  -9   9   6      191.18      233.28     53.02 o
  -8   9   6     2020.43     2114.01    118.57 o
  -7   9   6      537.69      352.82     50.13 o
  -6   9   6      519.18      411.62     51.09 o
  -5   9   6      741.31      719.13     61.69 o
  -4   9   6      833.88      838.17     40.06 o
  -3   9   6       25.97       25.50     22.65 o
  -2   9   6     4479.33     4560.60    160.02 o
  -1   9   6      187.28      165.80     29.88 o
   0   9   6      613.72      450.70     95.92 o
   1   9   6      875.92      660.33     74.23 o
   2   9   6      361.91      283.57     67.48 o
   3   9   6      264.11      177.09     57.84 o
   4   9   6      236.95      224.61     60.73 o
   5   9   6      111.14       68.44     53.98 o
   6   9   6      707.64      734.55    102.18 o
   7   9   6       68.09       80.97     57.84 o
 -10  10   6      126.29      176.41     55.91 o
  -9  10   6     1584.80     1635.88    109.89 o
  -8  10   6       15.48       47.24     33.74 o
  -7  10   6     1347.61     1316.80     90.61 o
  -6  10   6      125.18      163.88     40.49 o
  -5  10   6      251.52      231.11     27.55 o
  -4  10   6      237.01      238.67     25.66 o
  -3  10   6      300.76      263.17     39.52 o
  -2  10   6       82.14      142.67     31.81 o
  -1  10   6     1840.23     1777.58     88.69 o
   0  10   6     1737.38     1443.81     68.44 o
   1  10   6      612.83      598.06     41.54 o
   2  10   6     2031.06     1929.14     82.90 o
   3  10   6      766.69      716.10    196.65 o
   4  10   6      568.86      549.47     81.94 o
   5  10   6      494.96      557.18     85.79 o
   6  10   6      118.15      141.71     65.55 o
   7  10   6      692.08      639.12    101.22 o
 -10  11   6      818.42      992.90     95.43 o
  -9  11   6      251.99      330.65     60.73 o
  -8  11   6     2628.61     2756.02    137.85 o
  -7  11   6     1038.68      933.16     62.18 o
  -6  11   6        7.72        0.00     16.61 o
  -5  11   6      620.31      556.14     39.46 o
  -4  11   6     3749.86     3677.18     99.07 o
  -3  11   6      213.28      160.98     35.67 o
  -2  11   6      771.72      805.89     61.69 o
  -1  11   6      644.24      564.89     51.09 o
   0  11   6     2148.90     2225.92     81.30 o
   1  11   6      199.37      199.44     61.69 o
   2  11   6     1507.41     1478.33     67.85 o
   3  11   6      475.96      493.68     44.75 o
   4  11   6     2787.90     2871.36    108.07 o
   5  11   6     1694.36     1547.19    132.07 o
   6  11   6       76.13       68.44     56.87 o
 -10  12   6       29.30       25.32     29.97 o
  -9  12   6      847.03      772.45     58.61 o
  -8  12   6      195.32      154.62     32.53 o
  -7  12   6       55.27       45.13     29.88 o
  -6  12   6      195.22      200.38     29.65 o
  -5  12   6     4036.44     3996.42    109.73 o
  -4  12   6      580.27      578.43     37.52 o
  -3  12   6     3231.16     3163.79    134.96 o
  -2  12   6       82.91       92.54     31.81 o
  -1  12   6       75.28       66.51     26.03 o
   0  12   6     2026.65     1974.74     95.92 o
   1  12   6      522.45      467.70     41.01 o
   2  12   6      221.51      216.85     33.12 o
   3  12   6       38.31       66.82     26.86 o
   4  12   6     1110.79      987.63    139.30 o
   5  12   6      312.00      330.65     77.12 o
   6  12   6      612.73      477.17     93.51 o
 -10  13   6      148.31       86.82     33.32 o
  -9  13   6       49.86       45.83     34.70 o
  -8  13   6       17.12       15.65     23.33 o
  -7  13   6      232.50      170.70     32.02 o
  -6  13   6      877.51      857.65     51.38 o
  -5  13   6     1450.60     1519.06     85.79 o
  -4  13   6     2381.00     2363.68    119.53 o
  -3  13   6      693.78      704.67     62.66 o
  -2  13   6      148.46      166.77     36.63 o
  -1  13   6      296.32      300.76     44.34 o
   0  13   6      718.57      750.53     53.98 o
   1  13   6      937.41      928.07     55.35 o
   2  13   6      443.56      479.89     91.10 o
   3  13   6     1489.10     1171.94    244.85 o
   4  13   6      537.44      501.57     50.71 o
   5  13   6      264.06      236.18     73.26 o
   6  13   6      223.08      119.53     63.62 o
 -10  14   6      253.63      148.45     54.95 o
  -9  14   6      514.41      492.08     66.03 o
  -8  14   6      107.53       82.63     30.05 o
  -7  14   6      737.81      813.81     54.53 o
  -6  14   6      404.25      391.29     39.19 o
  -5  14   6      758.47      793.23     48.27 o
  -4  14   6      688.39      597.67     63.62 o
  -3  14   6       72.99       54.95     31.81 o
  -2  14   6      293.78      273.77     44.34 o
  -1  14   6      573.79      572.60     56.87 o
   0  14   6      730.92      649.39     48.63 o
   1  14   6     1904.47     1831.93     79.91 o
   2  14   6      774.92      764.01     54.43 o
   3  14   6      961.37     1041.36     65.78 o
   4  14   6     1843.83     1814.87     89.37 o
   5  14   6      307.18      404.87     82.90 o
   6  14   6       19.74       25.06     54.95 o
  -9  15   6       35.68       18.32     26.86 o
  -8  15   6      100.94      120.84     33.32 o
  -7  15   6       40.25       47.25     26.48 o
  -6  15   6      353.54      338.04     37.49 o
  -5  15   6      112.79      102.18     39.52 o
  -4  15   6     3855.54     3875.21    163.88 o
  -3  15   6     1130.47     1229.08     83.87 o
  -2  15   6      260.74      295.94     48.20 o
  -1  15   6     1289.00     1285.95     84.83 o
   0  15   6      476.44      516.32     45.84 o
   1  15   6     2864.34     2743.50    102.91 o
   2  15   6     2488.93     2446.35     97.65 o
   3  15   6       63.23       36.93     30.85 o
   4  15   6      562.96      601.50     56.51 o
   5  15   6      410.02      416.85     53.91 o
  -9  16   6      173.45      112.45     37.11 o
  -8  16   6       10.17       32.05     28.60 o
  -7  16   6       72.36       68.15     28.28 o
  -6  16   6      194.73      202.78     44.83 o
  -5  16   6     1019.85     1046.88     84.83 o
  -4  16   6       76.69       64.59     33.74 o
  -3  16   6     1982.23     1892.30    107.00 o
  -2  16   6      276.44      296.91     49.16 o
  -1  16   6     1111.55      952.41     75.19 o
   0  16   6      962.96      964.59     60.22 o
   1  16   6      804.57      787.66     56.48 o
   2  16   6      862.38      788.21     59.42 o
   3  16   6      600.14      525.01     59.28 o
   4  16   6      160.22      200.21     41.64 o
   5  16   6      181.34      165.02     43.74 o
  -9  17   6      152.45      106.04     52.06 o
  -8  17   6       88.03       86.94     33.38 o
  -7  17   6      206.99      195.71     35.74 o
  -6  17   6      132.69       74.23     42.42 o
  -5  17   6      359.62      311.37     55.91 o
  -4  17   6     1482.39     1621.42    102.18 o
  -3  17   6     2229.65     2401.28    126.28 o
  -2  17   6      208.23      138.81     41.45 o
  -1  17   6      747.10      639.12     67.48 o
   0  17   6     1694.22     1724.78    214.97 o
   1  17   6      144.06      159.41     53.50 o
   2  17   6      745.56      682.15    128.69 o
   3  17   6        5.63       30.25     30.80 o
   4  17   6      337.96      327.34     48.29 o
   5  17   6      262.92      320.92     51.70 o
  -8  18   6       92.05       94.01     33.90 o
  -7  18   6      182.41      166.91     55.91 o
  -6  18   6        2.35        0.00     33.74 o
  -5  18   6      224.62      213.04     50.13 o
  -4  18   6       73.17      110.86     40.49 o
  -3  18   6       16.87        6.75     32.78 o
  -2  18   6      723.30      680.57     73.26 o
  -1  18   6        9.07        0.00     22.62 o
   0  18   6      750.14      750.86     56.97 o
   1  18   6      635.32      675.84    107.48 o
   2  18   6      656.55      739.90    153.27 o
   3  18   6      889.00      931.55     69.15 o
   4  18   6      457.00      387.04     73.26 o
   5  18   6     1336.28     1416.09    115.68 o
  -8  19   6       11.42       17.19     28.13 o
  -7  19   6       32.11       45.31     44.34 o
  -6  19   6       13.29       13.50     38.56 o
  -5  19   6      181.68      256.42     55.91 o
  -4  19   6      210.15      226.54     53.98 o
  -3  19   6      830.86     1083.52     91.58 o
  -2  19   6      686.27      750.94     75.19 o
  -1  19   6      328.36      341.43     43.74 o
   0  19   6      122.11       68.42     41.45 o
   1  19   6     1256.82     1142.45    113.75 o
   2  19   6      669.14      678.42     59.01 o
   3  19   6      179.47      218.13     42.96 o
   4  19   6      244.08      239.98     47.19 o
  -7  20   6        3.64        0.00     42.42 o
  -6  20   6        4.28        0.00     37.60 o
  -5  20   6       50.92       40.49     41.45 o
  -4  20   6      153.11      145.56     51.09 o
  -3  20   6      896.24      884.93     85.79 o
  -2  20   6      107.70      107.97     44.34 o
  -1  20   6     1691.27     1753.48     85.64 o
   0  20   6      257.76      158.94     36.18 o
   1  20   6      275.92      261.25     43.91 o
   2  20   6      272.29      266.88    104.11 o
   3  20   6      191.54      202.98     53.98 o
   4  20   6       20.63       17.57     30.95 o
  -7  21   6        7.24       20.24     44.34 o
  -6  21   6       22.12       53.98     46.27 o
  -5  21   6      312.79      257.38     59.77 o
  -4  21   6      192.69      145.56     51.09 o
  -3  21   6      104.27       96.40     44.34 o
  -2  21   6      360.42      450.18     66.51 o
  -1  21   6      160.09      162.94     39.38 o
   0  21   6      648.04      623.29     58.04 o
   1  21   6       35.51       28.44     29.99 o
   2  21   6       30.30       12.99     31.18 o
   3  21   6     1051.88     1046.08     77.38 o
  -6  22   6        5.17        3.86     36.63 o
  -5  22   6      685.27      713.35     83.87 o
  -4  22   6      124.14      147.49     50.13 o
  -3  22   6      101.17      135.92     53.02 o
  -2  22   6       80.66      133.03     48.20 o
  -1  22   6       32.82       54.37     54.95 o
   0  22   6      532.84      530.11     56.66 o
   1  22   6       20.27        8.66     30.78 o
   2  22   6      345.35      311.80     48.18 o
   3  22   6      605.74      748.68     67.91 o
  -5  23   6      364.50      376.92     73.26 o
  -4  23   6      280.61      234.25     58.80 o
  -3  23   6      241.57      179.30     54.95 o
  -2  23   6      302.45      264.13     59.77 o
  -1  23   6      264.21      279.03     92.06 o
   0  23   6      414.75      365.24     76.64 o
   1  23   6       29.27       38.83     32.79 o
   2  23   6      102.42      115.82     39.94 o
  -4  24   6      408.76      390.41     72.30 o
  -3  24   6      204.18      310.40     65.55 o
  -2  24   6       43.14       42.94     43.38 o
  -1  24   6      405.56      472.59     57.17 o
   0  24   6      125.94       71.55     36.13 o
   1  24   6       46.55       18.39     32.63 o
  -2  25   6      851.60     1078.87     78.23 o
  -1  25   6      266.04      346.59     71.82 o
   0  25   6      108.79      176.41     68.44 o
  -3 -24   7       38.45       26.03     48.20 o
  -2 -24   7      135.65      161.86     40.52 o
  -4 -23   7      404.56      511.87     80.97 o
  -3 -23   7      548.51      493.56     76.15 o
  -2 -23   7      602.53      682.09    143.15 o
  -1 -23   7      468.90      608.27     59.69 o
   0 -23   7      419.48      523.37     60.73 o
  -5 -22   7        0.31       82.90     48.20 o
  -4 -22   7      323.81      232.32     62.66 o
  -3 -22   7       28.87       64.78     33.21 o
  -2 -22   7       30.40        0.00     26.76 o
  -1 -22   7      970.81      921.71     94.47 o
   0 -22   7      208.33      266.86     45.62 o
   1 -22   7      203.24      241.00     71.33 o
  -6 -21   7       48.74       11.57     37.60 o
  -5 -21   7       77.98       68.44     51.09 o
  -4 -21   7      649.07      712.38     84.83 o
  -3 -21   7      265.29      246.22     42.25 o
  -2 -21   7      257.91      312.45     50.61 o
  -1 -21   7       21.94       37.61     30.33 o
   0 -21   7      136.99      111.95     35.55 o
   1 -21   7      164.80      234.25     70.37 o
  -7 -20   7      140.22      214.97     46.27 o
  -6 -20   7       19.35        0.00     30.85 o
  -5 -20   7      266.78      258.35     59.77 o
  -4 -20   7      495.59      417.40     71.33 o
  -3 -20   7       80.92       71.81     31.01 o
  -2 -20   7       17.35       23.11     26.51 o
  -1 -20   7      304.43      388.28     48.17 o
   0 -20   7      545.97      504.29     50.71 o
   1 -20   7      195.48      239.68     42.42 o
   2 -20   7        0.57        0.00     45.31 o
  -7 -19   7      147.72      113.75     39.52 o
  -6 -19   7       96.97       51.09     33.74 o
  -5 -19   7      456.53      371.13     66.51 o
  -4 -19   7       47.03       50.13     43.38 o
  -3 -19   7     1024.79     1079.44     67.12 o
  -2 -19   7       48.45       41.95     32.78 o
  -1 -19   7      448.63      417.12     47.35 o
   0 -19   7      571.04      637.70     54.21 o
   1 -19   7        4.99        9.21     27.45 o
   2 -19   7      342.81      500.31     85.79 o
   3 -19   7      452.91      703.71     97.36 o
  -8 -18   7      321.07      223.64     46.27 o
  -7 -18   7      146.59      182.19     41.45 o
  -6 -18   7      378.30      342.21     48.20 o
  -5 -18   7      251.41      256.42     56.87 o
  -4 -18   7      112.04      168.21     40.49 o
  -3 -18   7      802.92      816.42     72.78 o
  -2 -18   7      228.95      171.48     35.37 o
  -1 -18   7      529.24      657.03     54.33 o
   0 -18   7       69.21      100.20     32.11 o
   1 -18   7      130.06      171.78     37.02 o
   2 -18   7      312.82      348.96     72.30 o
   3 -18   7       84.26      133.99     57.84 o
  -8 -17   7        5.75        1.93     28.92 o
  -7 -17   7      961.31      895.54     68.44 o
  -6 -17   7      399.59      466.57     53.02 o
  -5 -17   7      434.53      396.20     65.55 o
  -4 -17   7      313.55      249.67     53.98 o
  -3 -17   7        3.80        0.00     25.06 o
  -2 -17   7      320.67      329.68     54.95 o
  -1 -17   7      185.40      153.27     46.27 o
   0 -17   7      346.15      314.62     41.22 o
   1 -17   7      902.67      845.10     59.29 o
   2 -17   7      142.54      198.58     56.87 o
   3 -17   7      360.54      598.63     87.72 o
   4 -17   7       82.92       91.58     57.84 o
  -9 -16   7      764.78      702.74     87.72 o
  -8 -16   7      368.29      391.38     53.02 o
  -7 -16   7      812.78      827.10     65.55 o
  -6 -16   7      405.65      408.73     47.24 o
  -5 -16   7      724.80      733.59     58.80 o
  -4 -16   7       48.17       38.56     36.63 o
  -3 -16   7        9.14        0.00     29.88 o
  -2 -16   7      168.30      138.81     42.42 o
  -1 -16   7      271.07      362.46     55.91 o
   0 -16   7     1294.54     1197.27     85.79 o
   1 -16   7      706.26      763.43     55.58 o
   2 -16   7      102.55      118.79     31.43 o
   3 -16   7     1816.38     1573.22    123.39 o
   4 -16   7      407.34      553.33     85.79 o
  -9 -15   7        6.41       26.99     34.70 o
  -8 -15   7      907.17      906.14     69.41 o
  -7 -15   7       79.31       83.87     32.78 o
  -6 -15   7      705.52      615.02     55.91 o
  -5 -15   7     3690.76     3539.74    124.35 o
  -4 -15   7      899.99     1013.14     83.87 o
  -3 -15   7     1077.34     1115.33     86.76 o
  -2 -15   7     2204.38     2073.52    115.68 o
  -1 -15   7       64.44       27.96     33.74 o
   0 -15   7      997.07      880.12     74.23 o
   1 -15   7      894.21      873.37     76.15 o
   2 -15   7     1312.31     1167.25     64.58 o
   3 -15   7       44.75       25.06     39.52 o
   4 -15   7      969.41     1068.09    107.00 o
   5 -15   7      237.48      274.73     67.48 o
  -9 -14   7        2.48        5.78     30.85 o
  -8 -14   7      138.16      111.82     36.63 o
  -7 -14   7       33.13       22.17     27.96 o
  -6 -14   7     1027.68      965.91     65.55 o
  -5 -14   7     1269.19     1255.10     70.37 o
  -4 -14   7      582.90      574.53     65.55 o
  -3 -14   7     2271.73     2137.15    117.61 o
  -2 -14   7      204.06      168.70     44.34 o
  -1 -14   7      737.51      571.64     63.62 o
   0 -14   7      775.96      743.23     69.41 o
   1 -14   7      564.67      602.49     63.62 o
   2 -14   7      233.67      181.23     43.38 o
   3 -14   7       12.03       42.42     44.34 o
   4 -14   7      128.17      115.68     49.16 o
   5 -14   7       93.25      139.78     53.02 o
  -9 -13   7       60.29      106.04     37.60 o
  -8 -13   7      196.51      161.95     38.56 o
  -7 -13   7      359.69      354.75     46.27 o
  -6 -13   7      420.97      368.24     45.31 o
  -5 -13   7       27.31       36.63     25.06 o
  -4 -13   7     4814.31     4511.43    186.05 o
  -3 -13   7      151.39      187.01     42.42 o
  -2 -13   7       84.70       64.59     31.81 o
  -1 -13   7     1208.30     1124.97     80.01 o
   0 -13   7     1608.14     1524.05     94.47 o
   1 -13   7      511.89      529.23     58.80 o
   2 -13   7     2513.74     2633.60    123.39 o
   4 -13   7      519.18      717.20     86.76 o
   5 -13   7      413.92      498.38     77.12 o
  -9 -12   7     1974.32     2060.99     97.36 o
  -8 -12   7      309.66      344.14     47.24 o
  -7 -12   7      918.09      836.74     60.73 o
  -6 -12   7      335.34      332.57     41.45 o
  -5 -12   7      760.36      710.45     53.02 o
  -4 -12   7      251.44      232.32     48.20 o
  -3 -12   7     1731.93     1600.21     96.40 o
  -2 -12   7      483.09      484.88     56.87 o
  -1 -12   7     2628.73     2353.08    117.61 o
   0 -12   7     2276.03     2236.44    115.68 o
   1 -12   7     1184.36     1172.20     79.05 o
   2 -12   7      819.98      795.28     69.41 o
   4 -12   7      298.74      348.00     68.44 o
   5 -12   7     1136.29     1402.59    112.79 o
 -10 -11   7      439.45      439.58     87.72 o
  -9 -11   7        9.17       53.98     31.81 o
  -8 -11   7      524.70      476.21     51.09 o
  -7 -11   7      237.34      240.03     38.56 o
  -6 -11   7      470.47      503.20     47.24 o
  -5 -11   7     1031.98      927.35     57.84 o
  -4 -11   7     2636.51     2477.43     92.54 o
  -3 -11   7     1415.83     1348.61     86.76 o
  -2 -11   7     7522.02     7408.20    253.53 o
  -1 -11   7     1561.18     1597.32     94.47 o
   0 -11   7     1375.91     1282.10     84.83 o
   1 -11   7     1612.77     1766.01     99.29 o
   2 -11   7      696.79      624.66     61.69 o
   3 -11   7      377.90      442.47     54.95 o
   5 -11   7      400.52      487.77     75.19 o
   6 -11   7      613.54      751.91     89.65 o
 -10 -10   7      542.34      452.11     87.72 o
  -9 -10   7       17.04       65.55     31.81 o
  -8 -10   7      371.50      422.22     47.24 o
  -7 -10   7      200.27      191.83     36.63 o
  -6 -10   7      108.88      141.71     30.85 o
  -5 -10   7     1313.08     1309.09     67.48 o
  -4 -10   7     1865.66     1759.27     75.19 o
  -3 -10   7      359.19      289.19     46.27 o
  -2 -10   7      572.02      408.73     52.06 o
  -1 -10   7     1760.55     1547.19     90.61 o
   0 -10   7     1086.24     1008.32     74.23 o
   1 -10   7     1533.86     1406.45     85.79 o
   2 -10   7     1850.58     1607.92     93.51 o
   3 -10   7      547.04      532.12     57.84 o
   5 -10   7        5.47        0.00     41.45 o
   6 -10   7      757.31      789.50     89.65 o
 -10  -9   7       34.14       25.06     51.09 o
  -9  -9   7      128.09      112.79     57.84 o
  -8  -9   7      719.66      766.37     57.84 o
  -7  -9   7      510.10      515.73     48.20 o
  -6  -9   7      379.96      327.75     39.52 o
  -5  -9   7      122.51       99.29     26.03 o
  -4  -9   7      307.31      271.84     33.74 o
  -3  -9   7      168.60      160.02     38.56 o
  -2  -9   7      313.67      284.37     43.38 o
   0  -9   7      964.89      858.91     67.48 o
   1  -9   7        8.39       33.74     27.96 o
   2  -9   7     1069.87     1015.07     76.15 o
   3  -9   7      199.44      197.62     41.45 o
   6  -9   7      149.62      202.44     56.87 o
 -10  -8   7      443.36      490.67     88.69 o
  -9  -8   7      727.39      774.08     96.40 o
  -8  -8   7       51.08       87.72     29.88 o
  -7  -8   7      814.16      792.39     55.91 o
  -6  -8   7     1103.30     1173.17     63.62 o
  -5  -8   7      621.30      674.79     48.20 o
  -4  -8   7      265.26      210.15     30.85 o
  -3  -8   7      532.46      511.87     53.98 o
  -2  -8   7      173.62      112.79     32.78 o
  -1  -8   7     1748.43     1701.43     94.47 o
   0  -8   7     1595.30     1329.33     83.87 o
   1  -8   7      805.79      719.13     62.66 o
   2  -8   7     2720.86     2683.72    126.28 o
   3  -8   7      126.76      126.28     38.56 o
   6  -8   7      156.63       47.24     47.24 o
 -10  -7   7      273.23      288.23     76.15 o
  -9  -7   7      260.24      261.24     66.51 o
  -8  -7   7     1349.23     1408.38     72.30 o
  -7  -7   7      673.88      675.75     50.13 o
  -6  -7   7      649.24      584.17     47.24 o
  -5  -7   7      398.73      399.09     38.56 o
  -4  -7   7        1.09        1.93     16.39 o
  -3  -7   7      440.59      325.83     44.34 o
  -2  -7   7     2529.86     2432.13    115.68 o
  -1  -7   7      219.41      222.68     39.52 o
   0  -7   7      840.02      783.72     61.69 o
   1  -7   7      488.64      577.42     55.91 o
   2  -7   7     2939.66     3038.47    133.99 o
   3  -7   7      641.43      669.97     62.66 o
 -11  -6   7      100.24      107.97     59.77 o
 -10  -6   7       25.24       10.60     47.24 o
  -9  -6   7      507.76      472.35     77.12 o
  -8  -6   7       88.27      123.39     31.81 o
  -7  -6   7      422.68      413.55     41.45 o
  -6  -6   7      788.83      771.19     49.16 o
  -5  -6   7     1240.90     1168.35     58.80 o
  -4  -6   7       85.51       63.62     20.24 o
  -3  -6   7      378.24      426.08     49.16 o
  -2  -6   7      425.38      468.49     50.13 o
  -1  -6   7     1313.77     1248.36     78.08 o
   0  -6   7        0.20        0.00     20.24 o
   1  -6   7      743.65      648.76     59.77 o
   2  -6   7      295.90      310.40     47.24 o
   3  -6   7      205.00      200.51     43.38 o
   4  -6   7       44.39       28.92     34.70 o
 -11  -5   7       86.46      117.61     66.51 o
 -10  -5   7       40.77      125.32     58.80 o
  -9  -5   7        1.80        0.00     42.42 o
  -8  -5   7       51.15       63.62     26.99 o
  -7  -5   7      703.04      650.69     49.16 o
  -6  -5   7     2045.06     2232.58     84.83 o
  -5  -5   7      127.43      180.26     29.88 o
  -4  -5   7      360.51      430.90     36.63 o
  -3  -5   7      159.13      132.07     33.74 o
  -2  -5   7      215.80      246.78     38.56 o
  -1  -5   7     1021.75      942.14     44.46 o
   0  -5   7      883.03      872.40     66.51 o
   1  -5   7        2.68       56.87     29.88 o
   2  -5   7      187.46      242.92     43.38 o
   3  -5   7      138.57      170.62     42.42 o
   4  -5   7      182.23      191.83     45.31 o
 -11  -4   7      162.83      192.80     66.51 o
 -10  -4   7     1127.17     1180.88    116.64 o
  -9  -4   7      871.36      972.66    102.18 o
  -8  -4   7      130.67      118.57     24.10 o
  -7  -4   7     3552.54     3483.83     90.61 o
  -6  -4   7      675.69      805.89     50.13 o
  -5  -4   7      305.44      296.91     25.06 o
  -4  -4   7       76.81      101.22     23.14 o
  -3  -4   7      412.68      468.49     50.13 o
  -2  -4   7      461.80      491.63     50.13 o
  -1  -4   7     1577.30     1531.13     59.77 o
   0  -4   7     2313.62     2086.78     72.30 o
   1  -4   7      356.35      311.07     31.33 o
   2  -4   7     2118.01     2159.64    102.66 o
   3  -4   7     2529.16     2799.40    130.14 o
 -11  -3   7      725.04      820.35    107.97 o
 -10  -3   7      340.98      437.65     79.05 o
  -9  -3   7      234.95      223.64     41.45 o
  -8  -3   7     2598.65     2606.61    102.18 o
  -7  -3   7     2140.08     2154.50     67.48 o
  -6  -3   7      338.39      383.66     37.60 o
  -5  -3   7     2142.40     2135.22     61.69 o
  -4  -3   7      364.62      344.14     32.78 o
  -3  -3   7      399.17      374.99     45.31 o
  -2  -3   7     1419.98     1406.45     81.94 o
  -1  -3   7     4213.32     4201.55    112.81 o
   0  -3   7      857.46      853.40     44.29 o
   1  -3   7      133.35      127.93     40.01 o
   2  -3   7     2954.25     2829.73     93.88 o
   3  -3   7     4200.44     4462.77    130.63 o
   4  -3   7      506.35      573.57     73.26 o
 -11  -2   7      192.09      233.28     76.15 o
 -10  -2   7      136.76      132.07     38.56 o
  -9  -2   7      319.40      367.28     46.27 o
  -8  -2   7      414.77      464.64     48.20 o
  -7  -2   7      589.81      545.61     35.67 o
  -6  -2   7     3776.49     3753.74     89.65 o
  -5  -2   7      630.43      622.73     32.78 o
  -4  -2   7     1541.03     1577.07     48.20 o
  -3  -2   7     3038.74     3056.78     92.54 o
  -2  -2   7      287.59      277.63     39.52 o
  -1  -2   7     1248.29     1336.89     55.88 o
   0  -2   7      100.00       98.44     29.40 o
   1  -2   7      181.48      166.04     40.97 o
   2  -2   7     1401.24     1308.67     62.03 o
   3  -2   7       27.02       27.36     31.33 o
   4  -2   7      140.86      157.13     51.09 o
   5  -2   7      279.31      265.09     62.66 o
 -11  -1   7      668.47      661.29     66.51 o
 -10  -1   7      287.15      421.26     53.02 o
  -9  -1   7       27.09       29.88     27.96 o
  -8  -1   7      405.94      442.47     45.31 o
  -7  -1   7     2073.55     2020.51     82.90 o
  -6  -1   7     4208.02     4303.21     99.29 o
  -5  -1   7     1905.35     1902.90     56.87 o
  -4  -1   7     5791.18     6149.24    119.53 o
  -3  -1   7      610.31      632.37     38.56 o
  -2  -1   7     3281.72     3435.63    137.85 o
  -1  -1   7      217.55      262.96     28.63 o
   0  -1   7      429.81      428.97     35.10 o
   1  -1   7      296.01      323.00     32.78 o
   2  -1   7     3477.58     3551.71    110.27 o
   3  -1   7      424.93      601.52     71.33 o
   4  -1   7      834.49      696.96     82.90 o
   5  -1   7      287.30      196.65     59.77 o
   6  -1   7      525.82      527.30     80.01 o
 -11   0   7     1896.96     2075.45    105.07 o
 -10   0   7     1684.22     1807.47     91.58 o
  -9   0   7     2166.00     1956.88     89.65 o
  -8   0   7       87.74       99.29     28.92 o
  -7   0   7     7043.32     7093.94    181.23 o
  -6   0   7     2431.39     2509.24     69.41 o
  -5   0   7     1138.35     1224.26     44.34 o
  -4   0   7      429.13      412.58     25.06 o
  -3   0   7        0.19        2.89      9.64 o
  -2   0   7      973.39     1015.07     68.44 o
  -1   0   7     1098.51     1155.72     58.80 o
   0   0   7      833.12      870.10     46.97 o
   1   0   7       86.27       49.72     40.49 o
   2   0   7      710.42      858.63    100.74 o
   3   0   7     6721.24     6620.62    261.24 o
   4   0   7      134.85      297.87     62.66 o
   5   0   7      903.97      803.00     91.58 o
   6   0   7      614.20      588.99     85.79 o
   7   0   7      289.18      390.41     77.12 o
 -11   1   7      642.97      535.01     61.69 o
 -10   1   7      294.05      325.83     47.24 o
  -9   1   7       38.93       42.42     26.99 o
  -8   1   7      425.06      441.50     43.38 o
  -7   1   7     2075.12     2163.17     65.55 o
  -6   1   7     4441.07     4406.36     98.33 o
  -5   1   7     1816.68     1854.70     69.41 o
  -4   1   7     5921.38     6211.90    141.71 o
  -3   1   7      584.59      646.83     28.92 o
  -2   1   7     3251.53     3286.21    135.92 o
  -1   1   7      324.68      348.96     43.38 o
   0   1   7      530.85      464.65     37.03 o
   1   1   7      382.24      360.12     35.78 o
   2   1   7     3371.15     3567.70    165.80 o
   3   1   7      422.34      494.52     67.48 o
   4   1   7      873.70      730.70     83.87 o
   5   1   7      266.58      310.40     67.48 o
   6   1   7      596.57      639.12     86.76 o
   7   1   7      538.04      514.77     84.83 o
 -11   2   7      200.25      185.08     45.31 o
 -10   2   7      117.51      132.07     37.60 o
  -9   2   7      317.08      309.44     42.42 o
  -8   2   7      380.52      397.16     42.42 o
  -7   2   7      579.73      515.73     44.34 o
  -6   2   7     3509.27     3653.49     86.76 o
  -5   2   7      542.93      512.84     34.70 o
  -4   2   7     1524.24     1593.46     48.20 o
  -3   2   7     3061.94     3027.87     69.41 o
  -2   2   7      289.42      343.18     43.38 o
  -1   2   7     1573.15     1430.55     83.87 o
   0   2   7       73.61       66.45     43.86 o
   1   2   7      129.63      146.88     28.60 o
   2   2   7     1493.85     1496.10    103.15 o
   3   2   7       26.45       54.95     40.49 o
   4   2   7      132.71      160.98     53.02 o
   5   2   7      303.46      291.12     67.48 o
   6   2   7      383.04      428.97     79.05 o
   7   2   7      660.44      679.61     93.51 o
 -11   3   7      729.57      802.03     70.37 o
 -10   3   7      326.47      357.64     49.16 o
  -9   3   7      232.99      223.64     38.56 o
  -8   3   7     2598.55     2661.55     98.33 o
  -7   3   7     2073.88     1953.99     79.05 o
  -6   3   7      391.35      373.06     37.60 o
  -5   3   7     2278.41     2165.10     59.77 o
  -4   3   7      299.98      311.37     22.17 o
  -3   3   7      418.13      424.15     24.10 o
  -2   3   7     1467.52     1473.93     53.02 o
  -1   3   7     3871.05     4039.08    160.98 o
   0   3   7      954.32      870.17     49.70 o
   1   3   7      181.18      198.58     46.27 o
   2   3   7     2913.87     2819.65    146.53 o
   3   3   7     4221.79     4261.76    200.51 o
   4   3   7      548.88      528.26     77.12 o
   5   3   7       10.91       35.67     47.24 o
   6   3   7      636.47      782.75     99.29 o
   7   3   7      914.53      891.68    108.93 o
 -11   4   7      177.90      232.32     48.20 o
 -10   4   7     1124.98     1107.61     72.30 o
  -9   4   7      866.88      890.72     62.66 o
  -8   4   7      130.32       98.33     29.88 o
  -7   4   7     3615.86     3554.20    110.86 o
  -6   4   7      676.07      635.26     40.49 o
  -5   4   7      280.15      241.96     22.17 o
  -4   4   7       93.95      124.35     22.17 o
  -3   4   7      409.78      470.42     26.03 o
  -2   4   7      393.10      460.78     30.85 o
  -1   4   7     1621.57     1457.54     86.76 o
   0   4   7     2037.44     2118.58     80.29 o
   1   4   7      364.49      389.45     58.80 o
   2   4   7     2059.04     1975.20    123.39 o
   3   4   7     2505.07     2601.79    150.38 o
   4   4   7     1161.19     1118.22    103.15 o
   5   4   7     1453.98     1474.89    123.39 o
   6   4   7      467.23      457.89     82.90 o
   7   4   7      826.29      910.96    108.93 o
 -11   5   7      115.37      126.28     40.49 o
 -10   5   7       50.97       72.30     34.70 o
  -9   5   7        0.61       30.85     26.03 o
  -8   5   7       53.57       65.55     27.96 o
  -7   5   7      750.76      627.55     46.27 o
  -6   5   7     2277.06     2303.92     64.59 o
  -5   5   7      167.26      146.53     19.28 o
  -4   5   7      374.58      349.93     28.92 o
  -3   5   7      175.54      187.01     23.14 o
  -2   5   7      294.77      269.91     26.99 o
  -1   5   7      832.52      906.14     42.42 o
   0   5   7     1056.78     1154.85     85.79 o
   1   5   7        7.77       21.21     33.74 o
   2   5   7      282.50      277.63     57.84 o
   3   5   7      151.93      220.75     58.80 o
   4   5   7      118.73      153.27     53.98 o
   5   5   7      910.43      864.69    101.22 o
   6   5   7      222.96      306.55     77.12 o
 -11   6   7       88.05       68.44     38.56 o
 -10   6   7       28.29       32.78     28.92 o
  -9   6   7      503.88      559.11     51.09 o
  -8   6   7       84.95       63.62     28.92 o
  -7   6   7      424.24      272.81     32.78 o
  -6   6   7      564.62      642.98     41.45 o
  -5   6   7     1219.66     1220.40     53.98 o
  -4   6   7       79.47       59.77     18.32 o
  -3   6   7      381.59      390.41     30.85 o
  -2   6   7      420.46      521.51     34.70 o
  -1   6   7     1516.69     1373.67     69.41 o
   0   6   7        5.35        5.78     32.78 o
   1   6   7      619.60      663.22     73.26 o
   2   6   7      324.15      352.82     61.69 o
   3   6   7      208.90      223.64     60.73 o
   4   6   7       60.48      125.32     54.95 o
   5   6   7      562.74      473.31     82.90 o
   6   6   7      931.38      998.68    115.68 o
 -10   7   7      254.74      324.86     65.55 o
  -9   7   7      269.60      193.76     50.13 o
  -8   7   7     1341.77     1330.29     95.43 o
  -7   7   7      606.74      611.16     63.62 o
  -6   7   7      606.37      572.60     57.84 o
  -5   7   7      274.48      308.47     30.85 o
  -4   7   7        7.56        9.64     16.39 o
  -3   7   7      419.94      373.06     49.16 o
  -2   7   7     2547.25     2441.76    103.15 o
  -1   7   7      247.57      264.13     33.74 o
   0   7   7      817.06      714.31     75.19 o
   1   7   7      609.44      578.39     72.30 o
   2   7   7     2842.19     2976.77    159.06 o
   3   7   7      640.67      655.51     83.87 o
   4   7   7      388.51      439.58     75.19 o
   5   7   7      430.25      362.46     79.05 o
   6   7   7      864.38      881.08    111.82 o
 -10   8   7      437.78      508.98     73.26 o
  -9   8   7      714.21      702.74     79.05 o
  -8   8   7       51.91       39.52     35.67 o
  -7   8   7      767.98      714.31     68.44 o
  -6   8   7     1243.02     1141.35     80.97 o
  -5   8   7      724.75      587.06     56.87 o
  -4   8   7      295.36      257.38     39.52 o
  -3   8   7      540.14      580.32     53.02 o
  -1   8   7     1754.23     1643.59     81.94 o
   0   8   7     1613.64     1474.05     62.26 o
   1   8   7      827.93      874.33     86.76 o
   2   8   7     2758.19     2837.96    153.27 o
   3   8   7      141.72      163.88     57.84 o
   4   8   7     2014.39     1739.02    134.96 o
   5   8   7     2114.87     2226.80    160.02 o
   6   8   7      124.65      133.03     70.37 o
 -10   9   7       38.29        0.00     34.70 o
  -9   9   7      127.11      127.25     44.34 o
  -8   9   7      666.15      727.81     74.23 o
  -7   9   7      583.43      527.30     60.73 o
  -6   9   7      351.66      371.13     52.06 o
  -5   9   7      160.44      161.95     37.60 o
  -4   9   7      276.65      273.77     42.42 o
  -3   9   7      175.84      197.62     36.63 o
  -2   9   7      337.21      348.96     42.42 o
  -1   9   7     1692.37      840.59     57.84 o
   0   9   7      891.58      839.83     48.29 o
   1   9   7       23.92        0.00     32.78 o
   2   9   7     1195.74     1186.66     98.33 o
   3   9   7      197.82      267.02     64.59 o
   4   9   7      143.02      178.34     64.59 o
   5   9   7      669.38      736.48    103.15 o
   6   9   7      109.24      276.66     78.08 o
 -10  10   7      567.07      541.76     74.23 o
  -9  10   7       14.90       22.17     36.63 o
  -8  10   7      437.78      441.50     62.66 o
  -7  10   7      200.81      203.40     45.31 o
  -6  10   7      159.51      128.21     37.60 o
  -5  10   7     1306.80     1374.64     86.76 o
  -4  10   7     1860.42     1761.19     96.40 o
  -3  10   7      362.19      379.81     47.24 o
  -2  10   7      543.42      605.38     54.95 o
  -1  10   7     1527.94     1453.68     83.87 o
   0  10   7     1128.85     1172.20     95.43 o
   1  10   7     1390.09     1264.59     63.44 o
   2  10   7     1766.20     1668.65    120.50 o
   3  10   7      554.27      479.10     80.01 o
   4  10   7      127.83      143.63     63.62 o
   5  10   7        8.38       34.70     53.02 o
   6  10   7      819.97      916.75    117.61 o
 -10  11   7      438.49      303.65     63.62 o
  -9  11   7        7.45       54.95     39.52 o
  -8  11   7      521.35      461.75     64.59 o
  -7  11   7      257.45      257.46     34.98 o
  -6  11   7      404.29      485.85     58.80 o
  -5  11   7      924.23      979.41     76.15 o
  -4  11   7     2638.03     2610.46    121.46 o
  -3  11   7     1386.44     1425.73     85.79 o
  -2  11   7     7483.97     7682.93    245.82 o
  -1  11   7     1734.16     1707.21     91.58 o
   0  11   7     1331.36     1331.14     64.84 o
   1  11   7     1649.38     1804.57    125.32 o
   2  11   7      678.85      592.85     81.94 o
   3  11   7      366.95      357.64     73.26 o
   4  11   7     1151.16     1063.27    114.71 o
   5  11   7      440.55      446.32     89.65 o
 -10  12   7       57.11       63.25     31.94 o
  -9  12   7     1967.51     1977.80    210.63 o
  -8  12   7      321.49      217.39     37.14 o
  -7  12   7      903.52      926.35     56.56 o
  -6  12   7      332.87      329.68     53.02 o
  -5  12   7      876.66      798.18     71.33 o
  -4  12   7      206.70      248.71     45.31 o
  -3  12   7     1730.54     1550.08     93.51 o
  -2  12   7      516.34      527.30     55.91 o
  -1  12   7     2552.42     2598.89    119.53 o
   0  12   7     2415.22     2304.99     88.47 o
   1  12   7     1233.34     1204.56     64.36 o
   2  12   7      868.27      835.77     90.61 o
   3  12   7      964.51      828.06     99.29 o
   4  12   7      287.40      256.42     74.23 o
   5  12   7     1111.65     1228.11    128.21 o
 -10  13   7      122.82       71.33     50.13 o
  -9  13   7       70.48       50.92     39.04 o
  -8  13   7      165.86      210.57     37.83 o
  -7  13   7      315.38      231.36     50.13 o
  -6  13   7      463.68      401.98     56.87 o
  -5  13   7       58.81        0.00     24.10 o
  -4  13   7     4873.56     4609.76    182.19 o
  -3  13   7      140.04      123.39     36.63 o
  -2  13   7       48.29       95.43     35.67 o
  -1  13   7     1280.08     1227.15     82.90 o
   0  13   7     1510.72     1599.08     73.62 o
   1  13   7      557.58      572.41     59.77 o
   2  13   7     2484.96     2352.32    143.15 o
   3  13   7       12.17        0.00     42.42 o
   4  13   7      569.27      494.52     89.65 o
   5  13   7      451.44      257.38     79.05 o
  -9  14   7        2.00       12.97     26.18 o
  -8  14   7      146.53      100.42     31.33 o
  -7  14   7       30.18       22.17     36.63 o
  -6  14   7      987.32     1029.53     86.76 o
  -5  14   7     1174.27     1258.96     90.61 o
  -4  14   7      569.65      582.24     64.59 o
  -3  14   7     2276.90     2180.53    116.64 o
  -2  14   7      201.56      241.00     45.31 o
  -1  14   7      705.87      584.62     48.86 o
   0  14   7      778.33      743.28     54.32 o
   1  14   7      537.21      523.14     49.07 o
   2  14   7      207.45      164.99     60.25 o
   3  14   7       13.11        0.00     43.38 o
   4  14   7      125.08       86.76     58.80 o
   5  14   7       97.05       54.95     60.73 o
  -9  15   7        4.45       29.48     28.23 o
  -8  15   7      916.97      796.25     84.83 o
  -7  15   7       80.81       94.47     46.27 o
  -6  15   7      730.53      820.35     80.01 o
  -5  15   7     3760.86     3739.28    164.84 o
  -4  15   7      925.88      993.86     82.90 o
  -3  15   7     1064.63     1040.14     80.01 o
  -2  15   7     2119.72     2105.34    114.71 o
  -1  15   7       43.61       42.06     26.51 o
   0  15   7      995.06      887.28     61.21 o
   1  15   7      888.64     1010.88     65.55 o
   2  15   7     1323.15     1291.05     72.48 o
   3  15   7       38.48       11.57     44.34 o
   4  15   7      926.05      926.39    116.64 o
  -8  16   7      379.93      375.95     65.55 o
  -7  16   7      895.11      972.66     90.61 o
  -6  16   7      352.09      397.16     63.62 o
  -5  16   7      729.59      668.04     72.30 o
  -4  16   7       38.63        0.00     27.96 o
  -3  16   7        6.62        4.82     26.99 o
  -2  16   7      189.91      229.43     47.24 o
  -1  16   7      308.10      300.22     41.42 o
   0  16   7     1303.71     1212.97     68.77 o
   1  16   7      705.99      679.11    129.66 o
   2  16   7      102.79      175.46     36.38 o
   3  16   7     1794.36     1840.58     94.47 o
   4  16   7      401.35      263.17     79.05 o
  -8  17   7       22.57       23.14     38.56 o
  -7  17   7      888.81      964.95     92.54 o
  -6  17   7      492.64      513.80     70.37 o
  -5  17   7      426.22      428.97     63.62 o
  -4  17   7      336.49      288.23     53.98 o
  -3  17   7        6.20        0.00     25.06 o
  -2  17   7      344.33      209.18     49.16 o
  -1  17   7      124.73       77.04     29.42 o
   0  17   7      374.48      319.91     43.31 o
   1  17   7      917.40      849.49     62.51 o
   2  17   7      104.76      119.92     34.91 o
   3  17   7      370.53      438.80     53.47 o
   4  17   7       92.77       85.79     66.51 o
  -8  18   7      286.38      281.48     64.59 o
  -7  18   7      151.42       73.26     44.34 o
  -6  18   7      282.73      234.25     58.80 o
  -5  18   7      231.43      431.86     65.55 o
  -4  18   7      134.60      110.86     42.42 o
  -3  18   7      789.23      774.08     78.08 o
  -2  18   7      227.74      222.68     50.13 o
  -1  18   7      609.02      555.13     53.70 o
   0  18   7       81.36       55.04     30.78 o
   1  18   7      154.69      161.27     78.56 o
   2  18   7      335.04      360.60     67.48 o
   3  18   7       83.83       89.65     35.29 o
  -7  19   7      114.47      240.03     59.77 o
  -6  19   7      131.74      115.68     47.24 o
  -5  19   7      486.45      466.57     69.41 o
  -4  19   7       52.71      120.50     47.24 o
  -3  19   7     1011.25     1157.74     92.54 o
  -2  19   7       19.31       20.24     32.78 o
  -1  19   7      416.16      435.95     51.40 o
   0  19   7      546.07      482.27    102.18 o
   1  19   7       16.56       25.37     30.34 o
   2  19   7      346.62      366.46     50.49 o
   3  19   7      456.28      523.57     58.45 o
  -7  20   7      188.69      208.22     59.77 o
  -6  20   7       26.44       15.42     38.56 o
  -5  20   7      237.97      297.87     63.62 o
  -4  20   7      520.12      379.81     65.55 o
  -3  20   7       79.35       56.87     41.45 o
  -2  20   7       12.35       12.53     33.74 o
  -1  20   7      330.59      463.66     53.00 o
   0  20   7      537.92      499.94     83.87 o
   1  20   7      161.13      192.66     42.96 o
   2  20   7        5.94       21.63     29.92 o
   3  20   7      144.87      130.14     50.13 o
  -6  21   7       47.41       74.23     48.20 o
  -5  21   7       77.25       73.26     48.20 o
  -4  21   7      609.61      716.24     82.90 o
  -3  21   7      275.57      214.00     57.84 o
  -2  21   7      282.54      309.44     61.69 o
  -1  21   7       32.45      103.23     47.24 o
   0  21   7      133.18      101.32     39.52 o
   1  21   7      177.17      269.87     47.24 o
   2  21   7       44.70       30.85     42.42 o
  -5  22   7        1.73       21.21     41.45 o
  -4  22   7      326.40      319.08     63.62 o
  -3  22   7       35.03      109.89     48.20 o
  -2  22   7       34.63        0.00     28.95 o
  -1  22   7      895.62      941.74    128.69 o
   0  22   7      214.77      134.67     38.68 o
   1  22   7      170.98      222.12     76.15 o
  -4  23   7      391.42      434.76     75.19 o
  -3  23   7      534.29      524.41     79.05 o
  -2  23   7      620.66      512.62     59.03 o
  -1  23   7      491.90      487.50     64.10 o
   0  23   7      415.31      414.00     56.82 o
  -2  24   7      136.34      137.15     44.43 o
  -3 -22   8       37.58       38.44     33.49 o
  -2 -22   8      154.98      170.27     42.54 o
  -1 -22   8      128.55       94.55     45.79 o
  -4 -21   8      416.58      514.77     78.08 o
  -3 -21   8      177.61      140.05     60.73 o
  -2 -21   8      639.69      727.09    101.70 o
  -1 -21   8      224.96      193.56     41.67 o
   0 -21   8      319.15      334.69     48.18 o
  -5 -20   8      112.25       58.80     45.31 o
  -4 -20   8       25.11       39.52     42.42 o
  -3 -20   8      390.74      428.82     58.32 o
  -2 -20   8       11.92       15.73     31.69 o
  -1 -20   8      106.57       36.13     36.15 o
   0 -20   8      132.02      140.08     40.97 o
  -6 -19   8      136.19      180.26     58.80 o
  -5 -19   8       74.31      156.16     56.87 o
  -4 -19   8       21.38       38.56     41.45 o
  -3 -19   8       21.99       28.52     34.22 o
  -2 -19   8      754.93      780.84     60.98 o
  -1 -19   8       23.36       72.19     32.37 o
   0 -19   8      261.06      300.75     46.32 o
   1 -19   8        6.56       25.12     30.80 o
  -7 -18   8       47.92       34.70     34.70 o
  -6 -18   8       50.27      129.17     53.02 o
  -5 -18   8      203.27      214.97     56.87 o
  -4 -18   8        3.21        0.00     35.67 o
  -3 -18   8       20.43       10.60     39.52 o
  -2 -18   8     1223.30     1413.20    103.15 o
  -1 -18   8      111.87      114.05     34.74 o
   0 -18   8      831.96      816.74     66.03 o
   1 -18   8       72.79       82.76     33.09 o
   2 -18   8       19.98       16.39     51.09 o
  -8 -17   8      191.82      133.03     56.87 o
  -7 -17   8       24.18       38.56     31.81 o
  -6 -17   8      106.39       80.01     33.74 o
  -5 -17   8      793.90      684.43     80.01 o
  -4 -17   8     1530.17     1525.98    108.93 o
  -3 -17   8       73.80       71.33     41.45 o
  -2 -17   8       79.65       96.40     42.42 o
  -1 -17   8      446.11      447.29     65.55 o
   0 -17   8      293.58      409.69     62.66 o
   1 -17   8     1103.91     1066.84     67.84 o
   2 -17   8      120.75      135.92     58.80 o
  -8 -16   8       81.78       83.87     37.60 o
  -7 -16   8      429.35      500.31     56.87 o
  -6 -16   8      376.73      469.46     53.02 o
  -5 -16   8      999.84      948.56     92.54 o
  -4 -16   8     1664.11     1606.96    111.82 o
  -3 -16   8      628.98      781.79     80.01 o
  -2 -16   8      787.90      691.17     75.19 o
  -1 -16   8      753.62      567.79     69.41 o
   0 -16   8      135.62      135.92     47.24 o
   1 -16   8      531.61      569.71     67.48 o
   2 -16   8      199.16      163.88     55.91 o
   3 -16   8      218.34      253.53     68.44 o
  -8 -15   8      180.44      197.62     44.34 o
  -7 -15   8      564.45      483.92     53.98 o
  -6 -15   8      122.04       49.16     30.85 o
  -5 -15   8     1686.33     1659.01    112.79 o
  -4 -15   8      773.49      823.24     82.90 o
  -3 -15   8       30.23       27.96     35.67 o
  -2 -15   8      709.19      590.92     68.44 o
  -1 -15   8      631.70      586.10     69.41 o
   0 -15   8      764.06      841.56     79.05 o
   1 -15   8      919.96      922.53     80.01 o
   2 -15   8      204.58      226.54     50.13 o
   3 -15   8      178.99      262.20     67.48 o
  -9 -14   8     1022.08     1079.66    103.15 o
  -8 -14   8      347.53      394.27     51.09 o
  -7 -14   8      524.83      545.61     55.91 o
  -6 -14   8       60.73       28.92     27.96 o
  -5 -14   8      512.14      565.86     71.33 o
  -4 -14   8      191.55      206.29     52.06 o
  -3 -14   8       41.32       53.02     33.74 o
  -2 -14   8      120.99       65.55     38.56 o
  -1 -14   8      256.33      210.15     50.13 o
   0 -14   8     2331.11     2301.02    125.32 o
   1 -14   8      170.27      178.34     48.20 o
   2 -14   8      728.28      720.09     74.23 o
   4 -14   8      237.77      357.64     75.19 o
  -9 -13   8       13.72        8.68     29.88 o
  -8 -13   8      106.09       69.41     34.70 o
  -7 -13   8      834.20      849.27     64.59 o
  -6 -13   8      459.43      452.11     50.13 o
  -5 -13   8     3608.05     3315.13    120.50 o
  -4 -13   8     2114.92     2164.14    122.43 o
  -3 -13   8     1214.24     1083.52     86.76 o
  -2 -13   8     1095.02     1145.21     87.72 o
  -1 -13   8     1109.44      982.30     82.90 o
   0 -13   8      996.93      935.06     78.08 o
   1 -13   8     2814.57     2928.58    139.78 o
   2 -13   8      437.34      370.17     53.98 o
   4 -13   8      900.76     1013.14    105.07 o
  -9 -12   8       40.33       65.55     34.70 o
  -8 -12   8      211.00      142.67     38.56 o
  -7 -12   8      691.03      635.26     56.87 o
  -6 -12   8      670.89      656.47     55.91 o
  -5 -12   8     1054.61     1087.37     64.59 o
  -4 -12   8     2463.99     2378.14    127.25 o
  -3 -12   8      976.68      937.95     78.08 o
  -2 -12   8      234.80      128.21     43.38 o
  -1 -12   8     2427.19     2413.81    127.25 o
   0 -12   8       35.35       88.69     35.67 o
   1 -12   8      671.80      681.53     67.48 o
   2 -12   8      761.44      675.75     70.37 o
  -9 -11   8     1161.98     1034.35     73.26 o
  -8 -11   8     1118.36     1095.08     71.33 o
  -7 -11   8      195.92      203.40     39.52 o
  -6 -11   8      183.89      162.91     33.74 o
  -5 -11   8       31.77       28.92     26.03 o
  -4 -11   8      241.89      189.90     44.34 o
  -3 -11   8      202.43      229.43     46.27 o
  -2 -11   8      730.93      727.81     71.33 o
  -1 -11   8     1077.21      970.73     79.05 o
   0 -11   8      686.29      687.32     69.41 o
   1 -11   8     1401.73     1336.08     91.58 o
   2 -11   8        8.41       25.06     33.74 o
   5 -11   8      127.54      120.50     54.95 o
  -9 -10   8     1513.03     1713.00     88.69 o
  -8 -10   8      161.91      132.07     35.67 o
  -7 -10   8      688.78      697.92     56.87 o
  -6 -10   8      431.80      487.77     47.24 o
  -5 -10   8       86.84       91.58     29.88 o
  -4 -10   8      512.43      389.45     53.98 o
  -3 -10   8     1435.46     1409.34     91.58 o
  -1 -10   8      169.93      127.25     39.52 o
   0 -10   8     1450.52     1524.05     97.36 o
   1 -10   8     1732.69     1656.12    100.25 o
   2 -10   8      536.78      501.27     61.69 o
   3 -10   8      948.72      895.54     79.05 o
 -10  -9   8      553.98      568.75     94.47 o
  -9  -9   8       37.92       72.30     32.78 o
  -8  -9   8       58.22      102.18     32.78 o
  -7  -9   8     1509.41     1475.86     77.12 o
  -6  -9   8      572.89      568.75     50.13 o
  -5  -9   8      431.59      430.90     43.38 o
  -4  -9   8      678.49      695.99     68.44 o
  -3  -9   8      193.34      168.70     41.45 o
  -2  -9   8     3048.06     3076.06    142.67 o
  -1  -9   8       79.08       64.59     33.74 o
   0  -9   8      508.24      450.18     55.91 o
   1  -9   8      547.74      605.38     64.59 o
   2  -9   8      170.50      289.19     50.13 o
   3  -9   8       57.60        0.00     33.74 o
 -10  -8   8      238.95      230.39     73.26 o
  -9  -8   8      122.81      139.78     59.77 o
  -8  -8   8       99.91       91.58     32.78 o
  -7  -8   8     1572.20     1561.65     77.12 o
  -6  -8   8      984.50     1084.48     62.66 o
  -5  -8   8      165.70      136.89     30.85 o
  -4  -8   8      360.57      343.18     51.09 o
  -3  -8   8      177.97      213.04     43.38 o
  -2  -8   8     3426.93     3524.32    152.31 o
  -1  -8   8       57.55       36.63     29.88 o
   0  -8   8      290.43      214.00     44.34 o
   1  -8   8     1328.06     1184.73     83.87 o
   2  -8   8       19.37        0.00     24.10 o
   3  -8   8        8.69       24.10     34.70 o
 -10  -7   8       22.84       21.21     47.24 o
  -9  -7   8       62.72       80.97     53.98 o
  -8  -7   8      441.17      428.97     47.24 o
  -7  -7   8      386.20      404.87     44.34 o
  -6  -7   8     1235.83     1147.14     63.62 o
  -5  -7   8     1096.58     1052.67     58.80 o
  -4  -7   8      169.58      180.26     40.49 o
  -3  -7   8      941.61      974.59     74.23 o
  -2  -7   8      318.18      290.16     47.24 o
  -1  -7   8      151.11      185.08     40.49 o
   0  -7   8      860.08      943.74     72.30 o
   1  -7   8      268.90      241.00     46.27 o
   2  -7   8      219.32      350.89     53.98 o
   3  -7   8       15.82       32.78     35.67 o
 -10  -6   8      321.51      327.75     76.15 o
  -9  -6   8      803.78      873.37    102.18 o
  -8  -6   8      172.95       97.36     30.85 o
  -7  -6   8      181.27      194.72     34.70 o
  -6  -6   8      996.48      959.16     58.80 o
  -5  -6   8      323.75      296.91     35.67 o
  -4  -6   8      218.01      237.14     32.78 o
  -3  -6   8     1219.80     1076.77     78.08 o
  -2  -6   8     1011.51      981.33     74.23 o
  -1  -6   8      205.58      214.97     42.42 o
   0  -6   8     1429.28     1409.34     89.65 o
   1  -6   8      990.40     1052.67     78.08 o
   2  -6   8      747.29      620.80     66.51 o
   3  -6   8      512.03      553.33     65.55 o
 -10  -5   8      257.46      165.80     62.66 o
  -9  -5   8      100.38      166.77     60.73 o
  -8  -5   8     1252.60     1192.45     67.48 o
  -7  -5   8      249.33      285.34     38.56 o
  -6  -5   8      291.07      323.90     38.56 o
  -5  -5   8      500.08      468.49     42.42 o
  -4  -5   8      744.92      749.01     49.16 o
  -3  -5   8      761.95      801.07     67.48 o
  -2  -5   8     2019.71     1977.13    106.04 o
  -1  -5   8       38.87       34.70     27.96 o
   0  -5   8      119.56      101.22     36.63 o
   1  -5   8     2160.23     2114.98    113.75 o
   2  -5   8      113.38      187.01     44.34 o
   3  -5   8       19.99       38.56     35.67 o
   4  -5   8     1762.72     1757.34    113.75 o
 -10  -4   8      263.86      318.11     74.23 o
  -9  -4   8      573.97      531.15     80.01 o
  -8  -4   8      103.13      101.22     25.06 o
  -7  -4   8       59.03       29.88     24.10 o
  -6  -4   8     2043.26     2070.63     83.87 o
  -5  -4   8        5.25       12.53     20.24 o
  -4  -4   8      136.74      167.73     28.92 o
  -3  -4   8      956.18      848.30     67.48 o
  -2  -4   8     1083.36     1045.92     75.19 o
  -1  -4   8      276.59      255.46     43.38 o
   0  -4   8     1622.51     1396.81     88.69 o
   1  -4   8      252.24      258.35     47.24 o
   2  -4   8      315.68      476.21     59.77 o
   3  -4   8      231.30      182.19     46.27 o
 -11  -3   8      490.29      557.18     98.33 o
 -10  -3   8      115.35       78.08     54.95 o
  -9  -3   8      296.60      397.16     49.16 o
  -8  -3   8       30.69       18.32     24.10 o
  -7  -3   8      543.20      574.53     38.56 o
  -6  -3   8     2234.92     2144.86     84.83 o
  -5  -3   8     1471.17     1456.58     67.48 o
  -4  -3   8       60.83       44.34     20.24 o
  -3  -3   8     1536.99     1594.43     92.54 o
  -2  -3   8     2507.94     2496.71    118.57 o
  -1  -3   8      707.71      751.87     46.01 o
   0  -3   8     2175.20     2441.76    121.46 o
   1  -3   8      424.09      391.38     54.95 o
   2  -3   8     2788.11     2981.59    140.74 o
   3  -3   8     2228.45     2283.67    125.32 o
 -11  -2   8      683.10      774.08    107.00 o
 -10  -2   8      152.05      247.74     47.24 o
  -9  -2   8      897.57      849.27     64.59 o
  -8  -2   8      994.07      926.39     62.66 o
  -7  -2   8     1751.23     1629.13     59.77 o
  -6  -2   8      441.16      436.68     41.45 o
  -5  -2   8      355.90      347.03     36.63 o
  -4  -2   8      455.78      410.66     37.60 o
  -3  -2   8       80.48       91.58     31.81 o
  -2  -2   8     2831.47     3033.65    137.85 o
  -1  -2   8      368.16      436.84     43.38 o
   0  -2   8     2495.89     2612.12     87.57 o
   1  -2   8      760.12      812.03     61.69 o
   2  -2   8     2849.84     2845.67    139.78 o
   3  -2   8     5036.12     5163.08    207.26 o
 -11  -1   8      690.68      719.13     69.41 o
 -10  -1   8      348.84      359.57     52.06 o
  -9  -1   8       91.22       79.05     33.74 o
  -8  -1   8      450.00      467.53     47.24 o
  -7  -1   8     1286.03     1432.48     55.91 o
  -6  -1   8       47.86       58.80     18.32 o
  -5  -1   8     1724.33     1620.45     69.41 o
  -4  -1   8     1399.49     1406.45     62.66 o
  -3  -1   8       49.45       58.80     29.88 o
  -2  -1   8      965.27      990.01     73.26 o
  -1  -1   8     1576.94     1604.56     66.44 o
   0  -1   8      476.06      470.74     40.88 o
   1  -1   8     9112.71     8969.59    216.87 o
   2  -1   8     1510.31     1459.70     72.17 o
   3  -1   8     2375.70     2429.23    144.60 o
 -11   0   8      121.13      204.36     47.24 o
 -10   0   8        4.27        8.68     29.88 o
  -9   0   8        2.67       12.53     26.99 o
  -8   0   8       90.28      116.64     31.81 o
  -7   0   8     1285.34     1186.66     50.13 o
  -6   0   8      683.95      731.66     37.60 o
  -5   0   8        7.06       41.45     20.24 o
  -4   0   8      363.10      414.51     36.63 o
  -3   0   8     3292.22     3478.05    146.53 o
  -2   0   8       59.46       47.24     26.99 o
  -1   0   8     3627.69     3328.02    105.27 o
   0   0   8      431.16      453.50     40.83 o
   1   0   8     2155.08     2279.61     88.22 o
   2   0   8       11.05       57.05     28.60 o
   3   0   8      272.14      357.64     64.59 o
   4   0   8      479.56      511.87     75.19 o
 -11   1   8      706.41      815.53     71.33 o
 -10   1   8      350.28      433.79     53.02 o
  -9   1   8       89.30       84.83     33.74 o
  -8   1   8      360.86      362.46     43.38 o
  -7   1   8     1496.38     1527.91     56.87 o
  -6   1   8       82.08       37.60     13.50 o
  -5   1   8     1782.40     1695.64     69.41 o
  -4   1   8     1383.07     1364.03     85.79 o
  -3   1   8       79.32       59.77     26.99 o
  -2   1   8      945.96      977.48     73.26 o
  -1   1   8     1487.55     1450.11     66.44 o
   0   1   8      385.48      485.92    104.11 o
   1   1   8     8992.83     9021.12    219.48 o
   2   1   8     1509.11     1529.84    108.93 o
   3   1   8     2427.48     2566.12    151.35 o
   4   1   8     2256.49     2154.50    145.56 o
   5   1   8      173.40      177.37     63.62 o
   6   1   8      625.87      662.26     92.54 o
 -11   2   8      685.74      803.00     71.33 o
 -10   2   8      164.90      196.65     43.38 o
  -9   2   8      864.28      873.37     62.66 o
  -8   2   8     1013.24     1083.52     63.62 o
  -7   2   8     1609.88     1665.76     74.23 o
  -6   2   8      473.23      593.81     35.67 o
  -5   2   8      371.52      374.99     28.92 o
  -4   2   8      440.50      439.58     35.67 o
  -3   2   8       87.67      111.82     34.70 o
  -2   2   8     3154.94     3391.29    143.63 o
  -1   2   8      397.82      410.53     93.51 o
   0   2   8     2321.49     2230.22     87.54 o
   1   2   8      863.05      900.68     55.84 o
   2   2   8     2875.88     2884.23    154.24 o
   3   2   8     5064.20     4999.21    229.43 o
   4   2   8      153.79       26.03     50.13 o
   5   2   8      632.29      505.13     86.76 o
   6   2   8      533.43      566.82     90.61 o
 -11   3   8      485.60      516.69     61.69 o
 -10   3   8      114.18      133.03     37.60 o
  -9   3   8      333.08      291.12     42.42 o
  -8   3   8       72.84       63.62     29.88 o
  -7   3   8      561.73      639.12     49.16 o
  -6   3   8     2370.83     2206.55     78.08 o
  -5   3   8     1407.04     1528.87     52.06 o
  -4   3   8       66.17       72.30     29.88 o
  -3   3   8     1565.24     1479.71     90.61 o
  -2   3   8     2300.28     2333.80    119.53 o
  -1   3   8      802.61      830.66     52.37 o
   0   3   8     2439.65     2384.35     89.91 o
   1   3   8      363.77      363.42     61.69 o
   2   3   8     2785.08     2700.11    153.27 o
   3   3   8     2194.35     2154.50    139.78 o
   4   3   8       17.75       46.27     49.16 o
   5   3   8      738.65      642.98     96.40 o
   6   3   8      202.35      248.71     77.12 o
 -11   4   8       80.15       73.26     40.49 o
 -10   4   8      255.18      326.79     47.24 o
  -9   4   8      554.36      526.33     52.06 o
  -8   4   8      117.13      161.95     33.74 o
  -7   4   8       66.17      126.28     39.52 o
  -6   4   8     1762.96     1898.08     73.26 o
  -5   4   8       29.87        2.89     11.57 o
  -4   4   8      159.94      190.87     25.06 o
  -3   4   8      816.12      967.84     74.23 o
  -2   4   8     1099.50     1145.21     81.94 o
  -1   4   8      212.78      245.65     34.18 o
   0   4   8     1527.53     1515.03     71.17 o
   1   4   8      240.65      267.02     57.84 o
   2   4   8      331.49      418.37     69.41 o
   3   4   8      212.46      215.93     63.62 o
   4   4   8      221.30      224.61     66.51 o
   5   4   8      642.30      607.31     93.51 o
   6   4   8      315.61      369.20     81.94 o
 -10   5   8      251.25      193.76     57.84 o
  -9   5   8      112.89       57.84     39.52 o
  -8   5   8     1175.31     1166.42     90.61 o
  -7   5   8      208.38      195.69     45.31 o
  -6   5   8      352.52      364.38     34.70 o
  -5   5   8      452.57      455.00     36.63 o
  -4   5   8      737.51      829.99     45.31 o
  -3   5   8      797.77      816.49     67.48 o
  -2   5   8     1764.84     1831.56    106.04 o
  -1   5   8        5.09       42.76     24.54 o
   0   5   8      151.66      118.57     46.27 o
   1   5   8     2116.01     2132.33    130.14 o
   2   5   8      110.79      184.12     57.84 o
   3   5   8       20.67       27.96     47.24 o
   4   5   8     1746.13     1702.39    133.03 o
   5   5   8       34.16        0.00     49.16 o
 -10   6   8      321.26      423.19     71.33 o
  -9   6   8      790.11      942.77     89.65 o
  -8   6   8      177.13      141.71     46.27 o
  -7   6   8      162.23      298.83     51.09 o
  -6   6   8     1068.88      888.79     50.13 o
  -5   6   8      372.49      374.02     35.67 o
  -4   6   8      208.56      178.34     26.03 o
  -3   6   8     1265.35     1264.74     83.87 o
  -2   6   8     1151.35      970.73     77.12 o
  -1   6   8      210.16      209.18     54.95 o
   0   6   8     1301.88     1336.08    101.22 o
   1   6   8     1072.36     1088.34     97.36 o
   2   6   8      750.64      782.75     88.69 o
   3   6   8      540.44      594.78     85.79 o
   4   6   8      260.11      247.74     69.41 o
   5   6   8      317.72      368.24     85.79 o
 -10   7   8       31.61       30.85     38.56 o
  -9   7   8       74.46       28.92     36.63 o
  -8   7   8      484.21      413.55     60.73 o
  -7   7   8      476.07      432.83     55.91 o
  -6   7   8     1236.72     1184.73     81.94 o
  -5   7   8     1152.13     1108.58     54.95 o
  -4   7   8      158.41      120.50     22.17 o
  -3   7   8      957.84     1040.14     52.06 o
  -1   7   8      239.93      219.79     53.98 o
   0   7   8      973.56      966.87     91.58 o
   1   7   8      263.32      243.89     60.73 o
   2   7   8      227.54      240.03     60.73 o
   3   7   8       33.30       86.76     55.91 o
   4   7   8        0.42        2.89     50.13 o
   5   7   8      353.11      267.02     79.05 o
 -10   8   8      246.67      138.81     52.06 o
  -9   8   8      114.49      122.43     48.20 o
  -8   8   8      106.61      161.95     47.24 o
  -7   8   8     1596.78     1546.23    100.25 o
  -6   8   8      991.25      897.47     75.19 o
  -5   8   8      124.89      140.74     27.96 o
  -4   8   8      371.72      378.84     49.16 o
  -3   8   8      141.67      167.73     35.67 o
  -1   8   8       16.34       53.02     44.34 o
   0   8   8      243.26      315.22     62.66 o
   1   8   8     1193.05     1188.59    104.11 o
   2   8   8       16.98       54.95     45.31 o
   3   8   8       11.22        8.68     50.13 o
   4   8   8      208.10      155.20     66.51 o
   5   8   8       31.40       22.17     59.77 o
 -10   9   8      560.81      546.58     79.05 o
  -9   9   8       29.66       35.67     38.56 o
  -8   9   8       59.13       92.54     43.38 o
  -7   9   8     1378.77     1365.96     94.47 o
  -6   9   8      520.27      538.87     61.69 o
  -5   9   8      409.11      452.11     54.95 o
  -4   9   8      672.11      738.41     64.59 o
  -3   9   8      159.09      137.85     33.74 o
  -2   9   8     3080.51     3125.23    132.07 o
  -1   9   8      127.87      120.50     51.09 o
   0   9   8      376.25      375.95     68.44 o
   1   9   8      693.33      792.39     87.72 o
   2   9   8      156.74      193.76     61.69 o
   3   9   8       36.69       22.17     53.02 o
   4   9   8      421.11      500.31     89.65 o
   5   9   8      169.31      191.83     78.08 o
 -10  10   8      191.65      241.00     59.77 o
  -9  10   8     1551.17     1466.22    111.82 o
  -8  10   8      139.83      210.15     53.02 o
  -7  10   8      796.19      702.74     73.26 o
  -6  10   8      437.23      435.72     57.84 o
  -5  10   8      118.97      155.20     40.49 o
  -4  10   8      520.70      513.80     56.87 o
  -3  10   8     1470.27     1487.42     88.69 o
  -1  10   8      179.51      153.27     56.87 o
   0  10   8     1700.27     1711.07    122.43 o
   1  10   8     1711.47     1590.57    122.43 o
   2  10   8      520.60      685.39     86.76 o
   3  10   8      946.12     1003.50    107.97 o
   4  10   8       11.10       42.42     57.84 o
   5  10   8      647.20      544.65    100.25 o
  -9  11   8     1142.99     1286.92    104.11 o
  -8  11   8     1143.16     1195.34     95.43 o
  -7  11   8      151.83      256.42     53.02 o
  -6  11   8      162.14      134.96     43.38 o
  -5  11   8       60.15       53.98     35.67 o
  -4  11   8      237.93      200.51     43.38 o
  -3  11   8      196.39      270.88     45.31 o
  -2  11   8      878.50      888.79     70.37 o
  -1  11   8     1072.60     1090.26     99.29 o
   0  11   8      642.93      534.05     80.01 o
   1  11   8     1402.89     1490.32    120.50 o
   2  11   8       36.55      100.25     53.98 o
   3  11   8       49.93       80.97     56.87 o
   4  11   8      621.40      564.89     97.36 o
  -9  12   8       38.19        0.00     36.63 o
  -8  12   8      178.41      166.77     51.09 o
  -7  12   8      658.43      704.67     77.12 o
  -6  12   8      778.32      682.50     70.37 o
  -5  12   8     1026.94     1187.63     87.72 o
  -4  12   8     2483.69     2295.24    120.50 o
  -3  12   8     1016.64     1108.58     80.01 o
  -2  12   8      196.93      216.90     44.34 o
  -1  12   8     2380.51     2408.35     93.30 o
   0  12   8       53.95      102.18     53.02 o
   1  12   8      672.14      654.54     85.79 o
   2  12   8      743.42      824.20     96.40 o
   3  12   8       36.40       69.41     57.84 o
   4  12   8      331.18      482.95     92.54 o
  -9  13   8        7.65       32.78     42.42 o
  -8  13   8      167.57      115.68     44.34 o
  -7  13   8      894.78      848.30     81.94 o
  -6  13   8      404.26      384.63     59.77 o
  -5  13   8     3614.57     3458.77    156.16 o
  -4  13   8     2099.70     2186.31    119.53 o
  -3  13   8     1175.97     1310.05     88.69 o
  -2  13   8     1266.73     1265.71     87.72 o
  -1  13   8     1145.43     1069.33     64.36 o
   0  13   8      823.63      881.08     99.29 o
   1  13   8     2772.27     2632.63    164.84 o
   2  13   8      437.81      492.59     85.79 o
   3  13   8      249.61      342.21     81.94 o
   4  13   8      846.75      883.01    117.61 o
  -9  14   8     1040.83     1342.83    106.04 o
  -8  14   8      340.74      398.12     67.48 o
  -7  14   8      527.22      549.47     71.33 o
  -6  14   8       54.36      102.18     43.38 o
  -5  14   8      502.65      507.05     66.51 o
  -4  14   8      189.19      210.15     48.20 o
  -3  14   8       39.75       43.38     34.70 o
  -2  14   8       98.37       89.65     37.60 o
  -1  14   8      279.38      191.26     85.31 o
   0  14   8     2522.22     2437.91    157.13 o
   1  14   8      191.36      262.20     68.44 o
   2  14   8      712.35      910.00    106.04 o
   3  14   8     1888.65     1991.59    156.16 o
  -8  15   8      152.29      249.67     62.66 o
  -7  15   8      489.63      478.13     68.44 o
  -6  15   8      130.03      141.71     48.20 o
  -5  15   8     1666.34     1570.33    107.00 o
  -4  15   8      778.39      880.12     80.97 o
  -3  15   8       31.63       15.42     33.74 o
  -2  15   8      607.59      652.62     69.41 o
  -1  15   8      594.77      562.24    117.61 o
   0  15   8      754.79      709.25     58.54 o
   1  15   8      903.89     1035.32    109.89 o
   2  15   8      213.45      161.95     65.55 o
   3  15   8      177.04      113.75     66.51 o
  -8  16   8       76.54      139.78     52.06 o
  -7  16   8      417.74      570.68     75.19 o
  -6  16   8      357.61      331.61     62.66 o
  -5  16   8      998.35     1177.02     91.58 o
  -4  16   8     1679.69     1621.42    109.89 o
  -3  16   8      621.04      575.50     70.37 o
  -2  16   8      794.64      656.47     72.30 o
  -1  16   8      690.56      662.16     55.97 o
   0  16   8      119.38       67.93     33.13 o
   1  16   8      588.04      616.95     91.58 o
   2  16   8      192.73      101.22     64.59 o
   3  16   8      211.10      192.80     75.19 o
  -7  17   8       48.32       57.84     45.31 o
  -6  17   8      116.91        0.00     34.70 o
  -5  17   8      792.54      900.36     86.76 o
  -4  17   8     1512.91     1640.70    111.82 o
  -3  17   8      106.00      143.63     48.20 o
  -2  17   8       41.46       89.65     41.45 o
  -1  17   8      536.80      528.50     53.22 o
   0  17   8      313.37      376.81     53.98 o
   1  17   8     1031.68      790.46    103.15 o
   2  17   8      134.41      193.76     72.30 o
  -7  18   8       70.71       60.73     40.49 o
  -6  18   8       43.78       20.24     43.38 o
  -5  18   8      203.16      138.81     50.13 o
  -4  18   8        5.24        3.86     35.67 o
  -3  18   8       19.42        7.71     34.70 o
  -2  18   8     1349.52     1009.29     91.58 o
  -1  18   8      106.88       87.10     34.24 o
   0  18   8      788.71      766.90     63.20 o
   1  18   8       96.77      125.32     65.55 o
   2  18   8       10.74        0.00     52.06 o
  -6  19   8      150.34      189.90     58.80 o
  -5  19   8       77.14       74.23     46.27 o
  -4  19   8       15.38        5.78     36.63 o
  -3  19   8       24.78        4.82     37.60 o
  -2  19   8      691.44      715.73    113.27 o
  -1  19   8       41.80       32.99     46.27 o
   0  19   8      259.58      278.75     98.81 o
   1  19   8       24.17        6.72     29.34 o
  -6  20   8      110.26      221.72     62.66 o
  -5  20   8       97.48      146.53     50.13 o
  -4  20   8       37.64       39.52     42.42 o
  -3  20   8      353.10      449.22     68.44 o
  -2  20   8       11.50        0.55     29.86 o
  -1  20   8       48.58       40.42     33.50 o
   0  20   8      114.02      117.94     38.90 o
   1  20   8       40.66       36.63     44.34 o
  -5  21   8      132.92      177.37     56.87 o
  -4  21   8      402.15      527.30     77.12 o
  -3  21   8      208.33      160.02     53.98 o
  -2  21   8      593.26      693.55     72.78 o
  -1  21   8      274.20      181.98     44.93 o
   0  21   8      369.86      382.70     70.37 o
  -4  22   8      306.87      348.96     72.30 o
  -3  22   8       37.16        0.00     41.45 o
  -2  22   8      131.96      131.10     54.95 o
  -1  22   8      122.45      109.89     49.16 o
  -3 -20   9       90.47       20.24     48.20 o
  -2 -20   9      169.47      177.58     45.31 o
  -4 -19   9      587.56      556.22     78.08 o
  -3 -19   9       59.01        6.75     41.45 o
  -2 -19   9       35.31       46.27     44.34 o
  -1 -19   9      217.38      168.65     51.57 o
  -5 -18   9      368.98      345.11     69.41 o
  -4 -18   9      211.16      223.64     58.80 o
  -3 -18   9      124.12      123.39     53.02 o
  -2 -18   9      240.02       92.54     48.20 o
  -1 -18   9      441.39      467.53     68.44 o
   0 -18   9       36.14        0.00     37.60 o
  -6 -17   9      125.56      120.50     50.13 o
  -5 -17   9      357.42      445.36     74.23 o
  -4 -17   9       21.14       32.78     38.56 o
  -3 -17   9      451.02      491.63     71.33 o
  -2 -17   9      760.19      834.81     85.79 o
  -1 -17   9      531.56      417.40     68.44 o
   0 -17   9       54.12       12.53     39.52 o
   1 -17   9      173.58      276.66     57.84 o
  -7 -16   9      213.76      218.82     61.69 o
  -6 -16   9      130.76      145.56     52.06 o
  -5 -16   9      630.37      570.68     78.08 o
  -4 -16   9       47.80        0.00     38.56 o
  -3 -16   9      581.06      582.24     75.19 o
  -2 -16   9      416.45      329.68     62.66 o
  -1 -16   9      294.33      329.68     61.69 o
   0 -16   9       55.55      120.50     47.24 o
   1 -16   9       43.50       82.90     40.49 o
  -7 -15   9      133.69      110.86     40.49 o
  -6 -15   9      150.17      204.36     54.95 o
  -5 -15   9      777.84      818.42     87.72 o
  -4 -15   9      333.53      305.58     61.69 o
  -3 -15   9       34.98       51.09     39.52 o
  -2 -15   9      420.63      345.11     60.73 o
  -1 -15   9      217.42      292.09     56.87 o
   0 -15   9      312.29      341.25     59.77 o
   1 -15   9      546.18      644.90     74.23 o
  -8 -14   9       16.98       41.45     40.49 o
  -7 -14   9       80.60      100.25     36.63 o
  -6 -14   9     1060.60     1017.96     93.51 o
  -5 -14   9       30.89       91.58     45.31 o
  -4 -14   9     2177.25     2195.95    130.14 o
  -3 -14   9     1399.26     1489.35    106.04 o
  -2 -14   9      736.14      796.25     80.01 o
  -1 -14   9      224.59      267.02     56.87 o
   0 -14   9      280.61      202.44     53.02 o
   1 -14   9       94.51       48.20     39.52 o
   2 -14   9        2.26        0.00     34.70 o
  -8 -13   9      320.24      255.46     48.20 o
  -7 -13   9       69.66       38.56     30.85 o
  -6 -13   9      286.06      259.31     42.42 o
  -5 -13   9     1316.87     1329.33    101.22 o
  -4 -13   9      100.81      119.53     41.45 o
  -3 -13   9      815.25      724.91     76.15 o
  -2 -13   9       55.16       52.06     41.45 o
  -1 -13   9      543.33      563.93     69.41 o
   0 -13   9      368.77      382.70     58.80 o
   1 -13   9     1001.15      994.83     85.79 o
   2 -13   9      108.95       83.87     46.27 o
  -9 -12   9      737.84      839.63     92.54 o
  -8 -12   9      697.60      560.07     58.80 o
  -7 -12   9      296.52      304.62     45.31 o
  -6 -12   9       19.87        7.71     27.96 o
  -5 -12   9       93.20       72.30     38.56 o
  -4 -12   9      126.54      149.42     45.31 o
  -3 -12   9      223.03      249.67     54.95 o
  -2 -12   9      229.23      237.14     50.13 o
  -1 -12   9      339.01      253.53     53.98 o
   0 -12   9     1598.97     1680.22    107.97 o
   1 -12   9       15.67       23.14     30.85 o
   2 -12   9      359.73      397.16     61.69 o
  -9 -11   9       16.44       18.32     31.81 o
  -8 -11   9      221.09      242.92     44.34 o
  -7 -11   9      943.48      834.81     64.59 o
  -6 -11   9       99.84      111.82     32.78 o
  -5 -11   9      232.82      253.53     53.02 o
  -4 -11   9       41.74       46.27     34.70 o
  -3 -11   9      400.29      472.35     64.59 o
  -2 -11   9      787.10      819.38     77.12 o
  -1 -11   9      780.63      812.64     80.01 o
   0 -11   9      324.25      288.23     54.95 o
   1 -11   9      210.19      261.24     53.02 o
   2 -11   9      111.95      109.89     44.34 o
  -9 -10   9       46.15       40.49     32.78 o
  -8 -10   9      168.52      155.20     38.56 o
  -7 -10   9      944.44      928.31     65.55 o
  -6 -10   9      585.06      539.83     52.06 o
  -5 -10   9      327.73      350.89     57.84 o
  -4 -10   9     1750.46     1784.33    109.89 o
  -3 -10   9      271.57      316.19     55.91 o
  -2 -10   9      282.06      242.92     50.13 o
  -1 -10   9     2753.21     2873.63    145.56 o
   0 -10   9       13.76        5.78     32.78 o
   1 -10   9       50.02        9.64     29.88 o
   2 -10   9      366.38      409.69     61.69 o
  -9  -9   9      522.31      488.74     53.98 o
  -8  -9   9      901.23      867.58     64.59 o
  -7  -9   9      381.26      283.41     43.38 o
  -6  -9   9      662.02      639.12     53.98 o
  -5  -9   9      374.22      395.23     59.77 o
  -4  -9   9        0.65        9.64     27.96 o
  -3  -9   9      145.37      151.35     45.31 o
  -2  -9   9      185.24      174.48     46.27 o
  -1  -9   9     2375.35     2385.85    127.25 o
   0  -9   9      363.97      429.94     59.77 o
   1  -9   9      196.71      265.09     51.09 o
   2  -9   9      198.14      281.48     54.95 o
   3  -9   9      676.12      765.40     80.97 o
  -9  -8   9      529.27      588.99     90.61 o
  -8  -8   9      184.18      272.81     43.38 o
  -7  -8   9       18.26        5.78     23.14 o
  -6  -8   9      522.76      513.80     50.13 o
  -5  -8   9       22.22       14.46     24.10 o
  -4  -8   9      140.59      185.08     46.27 o
  -3  -8   9       53.11       50.13     32.78 o
  -2  -8   9      858.23      941.81     80.01 o
  -1  -8   9      331.17      214.00     48.20 o
   0  -8   9     2322.09     2370.43    126.28 o
   1  -8   9      830.75      735.52     76.15 o
   2  -8   9       37.89       53.98     39.52 o
   3  -8   9       73.01      108.93     46.27 o
 -10  -7   9      573.05      535.01     92.54 o
  -9  -7   9      325.39      364.38     77.12 o
  -8  -7   9      523.80      613.09     55.91 o
  -7  -7   9      257.60      232.32     38.56 o
  -6  -7   9      376.37      329.68     42.42 o
  -5  -7   9       25.28        9.64     22.17 o
  -4  -7   9      339.77      381.74     56.87 o
  -3  -7   9       65.00       85.79     38.56 o
  -2  -7   9      747.12      913.85     78.08 o
  -1  -7   9     3522.76     3539.74    158.09 o
   0  -7   9     1517.61     1456.58     97.36 o
   1  -7   9      445.24      439.58     61.69 o
   2  -7   9      528.09      675.75     74.23 o
   3  -7   9      354.19      381.74     63.62 o
 -10  -6   9       77.66      104.11     57.84 o
  -9  -6   9       58.97       26.03     46.27 o
  -8  -6   9      795.06      877.22     63.62 o
  -7  -6   9       45.71       49.16     28.92 o
  -6  -6   9      204.86      190.87     34.70 o
  -5  -6   9      217.56      243.89     39.52 o
  -4  -6   9      606.20      723.95     69.41 o
  -3  -6   9      107.45      109.89     39.52 o
  -2  -6   9      153.31      117.61     38.56 o
  -1  -6   9     3037.17     3204.27    149.42 o
   0  -6   9     1328.44     1536.59    101.22 o
   1  -6   9       49.15       80.01     38.56 o
   2  -6   9       24.40        9.64     35.67 o
   3  -6   9       18.56       44.34     41.45 o
 -10  -5   9      120.21      106.04     61.69 o
  -9  -5   9       53.25        6.75     49.16 o
  -8  -5   9     1179.30     1179.91     70.37 o
  -7  -5   9       64.43      113.75     31.81 o
  -6  -5   9      289.29      301.73     39.52 o
  -5  -5   9      359.58      335.47     40.49 o
  -4  -5   9       46.56       20.24     28.92 o
  -3  -5   9     1458.24     1556.83    100.25 o
  -2  -5   9     2982.97     2971.95    140.74 o
  -1  -5   9      498.30      583.21     66.51 o
   0  -5   9     1123.45     1126.89     87.72 o
   1  -5   9      148.11      255.46     52.06 o
   2  -5   9      702.98      692.14     76.15 o
   3  -5   9       20.38       27.96     39.52 o
 -10  -4   9       14.46        3.86     49.16 o
  -9  -4   9      107.83      149.42     59.77 o
  -8  -4   9      178.97      139.78     35.67 o
  -7  -4   9      578.41      499.34     48.20 o
  -6  -4   9      533.85      427.04     43.38 o
  -5  -4   9      436.47      428.97     43.38 o
  -4  -4   9      567.07      596.70     63.62 o
  -3  -4   9     3599.08     3853.03    166.77 o
  -2  -4   9     1082.16     1075.80     82.90 o
  -1  -4   9     1184.36     1194.37     88.69 o
   0  -4   9     1012.13     1124.00     86.76 o
   1  -4   9     1246.21     1253.18     94.47 o
   2  -4   9      734.96      951.45     84.83 o
   3  -4   9      637.15      710.45     79.05 o
 -10  -3   9       23.21        0.00     48.20 o
  -9  -3   9      369.78      365.35     71.33 o
  -8  -3   9      332.20      347.03     43.38 o
  -7  -3   9      235.10      263.17     39.52 o
  -6  -3   9      122.63      173.52     33.74 o
  -5  -3   9      302.18      388.48     40.49 o
  -4  -3   9      801.33      940.85     77.12 o
  -3  -3   9      407.03      420.30     56.87 o
  -2  -3   9      920.74      862.76     77.12 o
  -1  -3   9     2368.07     2450.44    127.25 o
   0  -3   9      153.01      104.11     38.56 o
   1  -3   9     2085.39     2135.22    123.39 o
   2  -3   9     1327.51     1404.52    102.18 o
   3  -3   9      655.05      756.73     82.90 o
 -10  -2   9       11.85       14.46     32.78 o
  -9  -2   9       16.26       28.92     44.34 o
  -8  -2   9      224.12      234.25     62.66 o
  -7  -2   9      137.91      144.60     31.81 o
  -6  -2   9     1284.96     1410.30     83.87 o
  -5  -2   9      788.91      748.05     51.09 o
  -4  -2   9     2744.64     2675.05    133.03 o
  -3  -2   9     3771.45     3757.60    164.84 o
  -2  -2   9     5846.05     6164.66    230.39 o
  -1  -2   9     1359.78     1251.25     89.65 o
   0  -2   9      863.06      812.64     76.15 o
   1  -2   9      215.32      243.89     53.98 o
   2  -2   9       60.28      136.89     47.24 o
 -10  -1   9        7.30       43.38     33.74 o
  -9  -1   9       84.51       19.28     47.24 o
  -8  -1   9       71.21       75.19     47.24 o
  -7  -1   9      685.42      744.19     53.98 o
  -6  -1   9     2445.71     2435.02     92.54 o
  -5  -1   9     1101.10     1122.07     59.77 o
  -4  -1   9      133.44      143.63     40.49 o
  -3  -1   9     3154.16     3169.57    147.49 o
  -2  -1   9     3647.62     3669.11    117.55 o
  -1  -1   9      480.65      571.64     65.55 o
   0  -1   9      421.94      454.04     61.69 o
   1  -1   9     1532.42     1495.14    104.11 o
   2  -1   9     1032.85     1150.03     94.47 o
 -10   0   9      218.48      291.12     48.20 o
  -9   0   9        3.66       12.53     27.96 o
  -8   0   9       57.92       73.26     50.13 o
  -7   0   9      816.98      853.12     55.91 o
  -6   0   9      912.73      882.04     56.87 o
  -5   0   9      135.87      194.72     31.81 o
  -4   0   9        0.59        9.64     26.03 o
  -3   0   9      695.88      757.69     72.30 o
  -2   0   9      692.23      697.92     70.37 o
  -1   0   9      788.84      787.68     52.82 o
   0   0   9      901.44      842.56     55.16 o
   1   0   9      673.86      682.85     53.85 o
 -10   1   9        0.35       37.60     31.81 o
  -9   1   9       92.57      100.25     35.67 o
  -8   1   9       89.77      117.61     49.16 o
  -7   1   9      707.01      772.15     54.95 o
  -6   1   9     2262.94     2305.84     89.65 o
  -5   1   9     1047.55     1069.06     80.97 o
  -4   1   9      134.39       75.19     33.74 o
  -3   1   9     3113.32     3162.82    148.45 o
  -2   1   9     3936.24     3967.75    168.70 o
  -1   1   9      618.79      588.12     48.17 o
   0   1   9      453.53      421.07     44.61 o
   1   1   9     1531.66     1631.18     89.65 o
   2   1   9     1030.40     1015.07     98.33 o
 -10   2   9       12.50       32.78     45.31 o
  -9   2   9       22.01        0.00     36.63 o
  -8   2   9      272.33      318.11     55.91 o
  -7   2   9      115.74      197.62     45.31 o
  -6   2   9     1296.25     1347.65     90.61 o
  -5   2   9      783.95      759.62     71.33 o
  -4   2   9     2698.42     2773.37    134.96 o
  -3   2   9     3778.45     4012.09    169.66 o
  -2   2   9     5967.69     6342.03    235.21 o
  -1   2   9     1201.24     1175.46     73.74 o
   0   2   9      842.40      848.42     57.45 o
   1   2   9      218.08      187.98     53.98 o
   2   2   9       62.00      111.82     53.98 o
   3   2   9      198.80      174.48     60.73 o
   4   2   9      308.74      381.74     79.05 o
 -10   3   9       25.08       12.53     42.42 o
  -9   3   9      389.19      373.06     64.59 o
  -8   3   9      255.92      321.97     58.80 o
  -6   3   9      169.80      126.28     41.45 o
  -5   3   9      333.18      302.69     51.09 o
  -4   3   9      808.84      783.72     72.30 o
  -3   3   9      356.29      362.46     54.95 o
  -2   3   9      720.47      878.19     79.05 o
  -1   3   9     2400.89     2469.22     96.44 o
   0   3   9      210.68      213.14     78.08 o
   1   3   9     2090.19     2063.88    131.10 o
   2   3   9     1315.54     1189.55    112.79 o
   3   3   9      660.12      661.29     90.61 o
   4   3   9      354.62      274.73     75.19 o
 -10   4   9       13.77        4.82     42.42 o
  -9   4   9       51.09       73.26     45.31 o
  -8   4   9      152.21      177.37     51.09 o
  -7   4   9      445.09      509.95     62.66 o
  -6   4   9      544.98      590.92     63.62 o
  -5   4   9      391.85      407.76     55.91 o
  -4   4   9      577.18      659.36     68.44 o
  -3   4   9     3740.81     3952.32    171.59 o
  -2   4   9     1058.17     1114.36     87.72 o
  -1   4   9     1158.86     1085.96     65.71 o
   0   4   9      976.53     1020.86     94.47 o
   1   4   9     1279.96     1365.00    108.93 o
   2   4   9      731.54      827.10     95.43 o
   3   4   9      604.67      562.97     86.76 o
   4   4   9       18.65       58.80     57.84 o
 -10   5   9      125.10      141.71     54.95 o
  -9   5   9       59.48        0.00     36.63 o
  -8   5   9     1231.57     1400.67    101.22 o
  -7   5   9       92.46       82.90     38.56 o
  -6   5   9      293.64      304.62     52.06 o
  -5   5   9      354.57      475.24     60.73 o
  -4   5   9       52.37       12.53     30.85 o
  -3   5   9     1445.66     1470.07    100.25 o
  -2   5   9     2905.34     2852.42    145.56 o
  -1   5   9      585.97      498.38     72.30 o
   0   5   9     1059.63     1267.64    104.11 o
   1   5   9      105.78      174.48     57.84 o
   2   5   9      710.46      712.38     91.58 o
   3   5   9       36.69       27.96     53.02 o
   4   5   9       46.03       76.15     58.80 o
 -10   6   9       77.32       29.88     45.31 o
  -9   6   9       68.89       73.26     45.31 o
  -8   6   9      798.39      923.49     85.79 o
  -7   6   9       43.31       14.46     32.78 o
  -6   6   9      181.06      163.88     44.34 o
  -5   6   9      226.36      224.61     49.16 o
  -4   6   9      576.32      719.13     71.33 o
  -3   6   9      105.22      154.24     43.38 o
  -2   6   9      221.70      210.15     50.13 o
  -1   6   9     2972.51     3004.73    164.84 o
   0   6   9     1313.33     1475.86    114.71 o
   1   6   9       49.87       85.79     51.09 o
   2   6   9       26.94       75.19     53.98 o
   3   6   9       12.66       40.49     53.02 o
   4   6   9       72.37       74.23     59.77 o
 -10   7   9      564.36      614.06     80.97 o
  -9   7   9      335.26      508.98     73.26 o
  -8   7   9      500.91      635.26     74.23 o
  -7   7   9      290.27      365.35     57.84 o
  -6   7   9      313.83      335.47     37.60 o
  -5   7   9        5.48       22.17     29.88 o
  -4   7   9      341.04      392.34     58.80 o
  -1   7   9     3570.94     3332.48    177.37 o
   0   7   9     1653.56     1466.22    116.64 o
   1   7   9      451.42      524.41     79.05 o
   2   7   9      530.62      557.18     86.76 o
   3   7   9      322.93      302.69     77.12 o
   4   7   9      138.68      137.85     68.44 o
  -9   8   9      540.37      561.04     76.15 o
  -8   8   9      175.45      286.30     57.84 o
  -7   8   9       34.56       62.66     39.52 o
  -6   8   9      521.49      450.18     58.80 o
  -5   8   9       13.42        0.00     32.78 o
  -1   8   9      326.00      204.36     62.66 o
   0   8   9     2235.38     2115.94    141.71 o
   1   8   9      854.22      933.13     98.33 o
   2   8   9       30.43       40.49     53.98 o
   3   8   9      131.10      146.53     67.48 o
   4   8   9       13.37        0.00     58.80 o
  -9   9   9      518.07      493.56     74.23 o
  -8   9   9      892.22      839.63     84.83 o
  -7   9   9      384.01      358.60     58.80 o
  -6   9   9      735.51      632.37     68.44 o
  -5   9   9      379.28      391.38     54.95 o
  -1   9   9     2191.00     2128.47    143.63 o
   0   9   9      370.49      402.94     74.23 o
   1   9   9      179.12      203.40     64.59 o
   2   9   9      211.39      229.43     70.37 o
   3   9   9      659.26      610.20    100.25 o
   4   9   9      130.21      105.07     71.33 o
  -9  10   9       40.16       20.24     41.45 o
  -8  10   9      149.68      217.86     54.95 o
  -7  10   9      973.95      922.53     82.90 o
  -6  10   9      581.05      562.00     66.51 o
  -5  10   9      352.61      313.29     52.06 o
  -1  10   9     2938.40     3112.70    175.44 o
   0  10   9       10.26        0.00     41.45 o
   1  10   9       43.76        0.00     50.13 o
   2  10   9      358.57      309.44     77.12 o
   3  10   9      685.26      497.41     93.51 o
  -9  11   9        6.91      102.18     48.20 o
  -8  11   9      292.11      289.19     60.73 o
  -7  11   9      837.89      908.07     83.87 o
  -6  11   9      119.47       89.65     39.52 o
  -5  11   9      253.72      353.78     55.91 o
  -1  11   9      817.42      859.87     97.36 o
   0  11   9      287.93      162.91     62.66 o
   1  11   9      211.95       54.95     56.87 o
   2  11   9      115.52      131.10     66.51 o
   3  11   9       94.79       35.67     65.55 o
  -9  12   9      759.19      902.29     95.43 o
  -8  12   9      686.30      670.93     79.05 o
  -7  12   9      391.09      310.40     60.73 o
  -6  12   9       26.71        0.00     32.78 o
  -5  12   9       82.21      187.98     49.16 o
  -4  12   9      130.66      118.57     42.42 o
  -1  12   9      356.59      415.48     79.05 o
   0  12   9     1611.77     1404.52    122.43 o
   1  12   9        5.39        0.00     43.38 o
   2  12   9      346.63      383.66     84.83 o
   3  12   9      811.44      767.33    107.97 o
  -8  13   9      273.34      285.34     58.80 o
  -7  13   9       43.07       24.10     40.49 o
  -6  13   9      231.09      188.94     50.13 o
  -5  13   9     1322.33     1329.33     99.29 o
  -4  13   9       96.67      202.44     51.09 o
  -1  13   9      432.94      367.28     77.12 o
   0  13   9      406.20      338.36     79.05 o
   1  13   9     1024.95     1105.69    112.79 o
   2  13   9      112.51      154.24     61.69 o
  -8  14   9       39.30        0.00     37.60 o
  -7  14   9       91.42       36.63     36.63 o
  -6  14   9     1110.89     1030.50     91.58 o
  -5  14   9       45.13       74.23     42.42 o
  -4  14   9     2193.52     2180.53    124.35 o
  -3  14   9     1323.07     1515.38    102.18 o
  -1  14   9      243.74      298.83     77.12 o
   0  14   9      287.97      250.64     74.23 o
   1  14   9      106.03       39.52     52.06 o
   2  14   9        2.58       76.15     60.73 o
  -7  15   9      123.57      187.98     53.98 o
  -6  15   9      139.34      140.74     49.16 o
  -5  15   9      822.44      915.78     85.79 o
  -4  15   9      314.53      339.32     58.80 o
  -3  15   9       41.44      116.64     45.31 o
  -2  15   9      306.53      256.42     78.08 o
  -1  15   9      243.53      298.83     77.12 o
   0  15   9      252.88      252.56     75.19 o
   1  15   9      540.82      488.74     89.65 o
  -7  16   9      194.85      148.45     52.06 o
  -6  16   9      133.26      135.92     52.06 o
  -5  16   9      592.37      631.41     77.12 o
  -4  16   9       53.18       28.92     38.56 o
  -3  16   9      604.49      581.28     71.33 o
  -2  16   9      507.22      647.80    100.25 o
  -1  16   9      289.13      347.03     79.05 o
   0  16   9      129.52      159.06     73.26 o
   1  16   9       39.79       57.84     59.77 o
  -6  17   9      111.59       56.87     45.31 o
  -5  17   9      371.32      425.12     69.41 o
  -4  17   9       16.46        0.00     36.63 o
  -3  17   9      446.05      452.11     67.48 o
  -2  17   9      721.71      718.17    108.93 o
  -1  17   9      651.53      628.52     96.40 o
   0  17   9       37.38        0.00     54.95 o
  -6  18   9      239.54      241.96     59.77 o
  -5  18   9      373.23      318.11     63.62 o
  -4  18   9      197.63      268.95     62.66 o
  -3  18   9      113.33       30.85     41.45 o
  -2  18   9      257.52      175.02     51.09 o
  -1  18   9      332.40      348.96     81.94 o
  -5  19   9      169.50      247.74     56.87 o
  -4  19   9      585.04      435.72     73.26 o
  -3  19   9       65.12       23.14     43.38 o
  -2  19   9       56.54       41.86     36.38 o
  -3  20   9      100.76       77.12     49.16 o
  -2  20   9      169.68      179.30     58.80 o
  -2 -17  10      235.25      241.96     56.87 o
  -4 -16  10      580.30      797.21     88.69 o
  -3 -16  10       90.94       58.80     43.38 o
  -2 -16  10      199.27      238.10     59.77 o
  -1 -16  10      214.30      178.34     54.95 o
  -5 -15  10      473.46      498.38     77.12 o
  -4 -15  10        3.52        0.00     33.74 o
  -3 -15  10       46.23       43.38     39.52 o
  -2 -15  10       84.03      111.82     48.20 o
  -1 -15  10      200.05      195.69     55.91 o
   0 -15  10      457.03      549.47     75.19 o
  -6 -14  10        6.60       26.03     37.60 o
  -5 -14  10       44.06       49.16     43.38 o
  -4 -14  10       86.97       27.96     42.42 o
  -3 -14  10      283.46      278.59     59.77 o
  -2 -14  10      291.66      275.70     58.80 o
  -1 -14  10       94.64       70.37     41.45 o
   0 -14  10      465.85      393.30     68.44 o
  -7 -13  10      143.98      188.94     42.42 o
  -6 -13  10       57.65       34.70     41.45 o
  -5 -13  10      222.24      227.50     58.80 o
  -4 -13  10      152.42      123.39     47.24 o
  -3 -13  10      188.43      165.80     51.09 o
  -2 -13  10       62.09       54.95     43.38 o
  -1 -13  10      371.22      356.67     62.66 o
   0 -13  10      117.03      124.35     48.20 o
   1 -13  10      239.98      162.91     53.02 o
  -7 -12  10      129.86      133.03     36.63 o
  -6 -12  10      384.96      390.41     68.44 o
  -5 -12  10        3.70        0.00     27.96 o
  -4 -12  10     1099.04     1296.56    103.15 o
  -3 -12  10       60.45       34.70     37.60 o
  -2 -12  10      429.29      467.53     69.41 o
  -1 -12  10      792.96      899.39     87.72 o
   0 -12  10       36.81       69.41     40.49 o
   1 -12  10      225.73      146.53     51.09 o
  -8 -11  10      289.34      210.15     45.31 o
  -7 -11  10        3.45        0.00     27.96 o
  -6 -11  10       55.46       10.60     33.74 o
  -5 -11  10     1653.19     1624.31    115.68 o
  -4 -11  10       80.83      116.64     42.42 o
  -3 -11  10       96.68       68.44     41.45 o
  -2 -11  10     1487.96     1582.86    111.82 o
  -1 -11  10      197.29      159.06     52.06 o
   0 -11  10      460.83      409.69     64.59 o
   1 -11  10      753.18      729.73     80.01 o
   2 -11  10       36.38        0.00     36.63 o
  -8 -10  10      320.88      309.44     49.16 o
  -7 -10  10      248.65      284.37     46.27 o
  -6 -10  10      308.76      201.47     54.95 o
  -5 -10  10       47.74       86.76     41.45 o
  -4 -10  10      646.98      582.24     72.30 o
  -3 -10  10     1410.98     1243.54     96.40 o
  -2 -10  10      757.15      706.60     79.05 o
  -1 -10  10      187.02      139.78     48.20 o
   0 -10  10     1311.53     1383.31    103.15 o
   1 -10  10      181.96      258.35     55.91 o
   2 -10  10       28.65        0.00     37.60 o
  -8  -9  10       86.77       69.41     34.70 o
  -7  -9  10      892.91      933.13     68.44 o
  -6  -9  10      175.70      195.69     53.02 o
  -5  -9  10      112.46      111.82     46.27 o
  -4  -9  10       65.32       32.78     38.56 o
  -3  -9  10     1741.64     1922.18    119.53 o
  -2  -9  10       58.75        0.96     34.70 o
  -1  -9  10     1498.53     1645.52    108.93 o
   0  -9  10      434.35      378.84     63.62 o
   1  -9  10       21.14       44.34     40.49 o
   2  -9  10      666.82      789.50     84.83 o
  -9  -8  10       57.26       60.73     55.91 o
  -8  -8  10      302.46      362.46     50.13 o
  -7  -8  10       31.10       55.91     30.85 o
  -6  -8  10     2439.52     2614.32    107.00 o
  -5  -8  10     1003.85     1058.45     91.58 o
  -4  -8  10      517.18      478.13     66.51 o
  -3  -8  10     1923.26     1811.32    115.68 o
  -2  -8  10      676.02      636.23     75.19 o
  -1  -8  10     1248.55     1428.62    104.11 o
   0  -8  10      241.98      176.41     53.02 o
   1  -8  10      104.71      101.22     44.34 o
   2  -8  10      763.96      727.81     83.87 o
  -9  -7  10        2.41       91.58     57.84 o
  -8  -7  10      728.68      812.64     64.59 o
  -7  -7  10     1099.77      961.09     67.48 o
  -6  -7  10      219.51      267.99     43.38 o
  -5  -7  10     1120.28     1147.14     92.54 o
  -4  -7  10      261.46      233.28     52.06 o
  -3  -7  10      895.71      838.66     81.94 o
  -2  -7  10      644.03      599.60     72.30 o
  -1  -7  10      488.82      341.25     60.73 o
   0  -7  10      531.16      608.27     73.26 o
   1  -7  10      764.29      744.19     80.97 o
   2  -7  10      617.56      718.17     83.87 o
  -9  -6  10      322.32      336.43     78.08 o
  -8  -6  10      508.50      542.72     55.91 o
  -7  -6  10      991.78     1058.45     69.41 o
  -6  -6  10      148.88      122.43     32.78 o
  -5  -6  10        4.45        0.00     29.88 o
  -4  -6  10      443.93      341.25     58.80 o
  -3  -6  10      606.49      549.47     66.51 o
  -2  -6  10      291.54      339.32     58.80 o
  -1  -6  10      134.00      115.68     42.42 o
   0  -6  10     1581.39     1855.66    118.57 o
   1  -6  10     1675.16     1686.00    115.68 o
   2  -6  10       20.87        0.00     38.56 o
   3  -6  10      270.43      376.92     69.41 o
  -9  -5  10      865.25      861.80    106.04 o
  -8  -5  10        1.20        5.78     26.99 o
  -7  -5  10     1177.63     1086.41     69.41 o
  -6  -5  10      300.93      213.04     39.52 o
  -5  -5  10      268.14      356.67     58.80 o
  -4  -5  10     1680.79     1851.81    114.71 o
  -3  -5  10      206.03      251.60     53.02 o
  -2  -5  10      619.96      614.06     71.33 o
  -1  -5  10     1335.75     1403.56    103.15 o
   0  -5  10      247.05      273.77     57.84 o
   1  -5  10       93.16      135.92     50.13 o
   2  -5  10      477.45      485.85     73.26 o
   3  -5  10      169.66      129.17     54.95 o
  -9  -4  10      447.04      521.51     87.72 o
  -8  -4  10      243.83      318.11     46.27 o
  -7  -4  10      402.26      405.84     47.24 o
  -6  -4  10     2089.09     2231.62     94.47 o
  -5  -4  10      222.47      328.72     56.87 o
  -4  -4  10     1612.09     1713.00    110.86 o
  -3  -4  10     3009.83     3012.44    152.31 o
  -2  -4  10      373.51      292.09     55.91 o
  -1  -4  10     1101.78     1024.71     89.65 o
   0  -4  10      132.44      128.21     43.38 o
   1  -4  10       48.01       37.60     39.52 o
   2  -4  10      959.19      930.24     91.58 o
   3  -4  10      176.63      258.35     66.51 o
  -9  -3  10      170.41      166.77     63.62 o
  -8  -3  10      653.58      624.66     56.87 o
  -7  -3  10      582.39      742.27     57.84 o
  -6  -3  10      336.11      372.10     44.34 o
  -5  -3  10     1066.18     1108.58     85.79 o
  -4  -3  10       84.04       43.38     35.67 o
  -3  -3  10     2368.43     2272.10    129.17 o
  -2  -3  10      361.79      331.61     57.84 o
  -1  -3  10      226.73      266.06     55.91 o
   0  -3  10      454.31      502.23     69.41 o
   1  -3  10      456.49      472.35     70.37 o
   2  -3  10      362.80      524.41     76.15 o
  -9  -2  10       52.76        1.93     46.27 o
  -8  -2  10      476.14      399.09     74.23 o
  -7  -2  10      172.78      206.29     38.56 o
  -6  -2  10      146.26      120.50     29.88 o
  -5  -2  10       64.83       35.67     34.70 o
  -4  -2  10        8.45       14.46     33.74 o
  -3  -2  10      870.37     1004.47     86.76 o
  -2  -2  10     1353.66     1314.87     99.29 o
  -1  -2  10       62.92       60.73     35.67 o
   0  -2  10      666.75      669.97     78.08 o
   1  -2  10      466.47      615.98     78.08 o
   2  -2  10      890.93      937.95     93.51 o
  -9  -1  10       16.75       67.48     54.95 o
  -8  -1  10      162.63       66.51     51.09 o
  -7  -1  10      426.19      417.40     46.27 o
  -6  -1  10      817.98      788.54     79.05 o
  -5  -1  10      967.74      876.26     81.94 o
  -4  -1  10      842.27     1019.89     84.83 o
  -3  -1  10      132.57      210.15     48.20 o
  -2  -1  10     1537.95     1600.21    107.00 o
  -1  -1  10      111.87       87.72     41.45 o
   0  -1  10       27.50        0.00     34.70 o
   1  -1  10      478.02      467.53     70.37 o
  -7   0  10     2390.01     2502.50    135.92 o
  -6   0  10      731.18      707.56     75.19 o
  -5   0  10      361.95      347.03     57.84 o
  -4   0  10     3580.88     3846.29    175.44 o
  -3   0  10     1254.61     1530.80    104.11 o
  -2   0  10       18.00       37.60     33.74 o
  -1   0  10      123.00      121.46     46.27 o
   0   0  10        0.02        0.00     34.70 o
   1   0  10       12.01       23.14     39.52 o
  -7   1  10      553.98      578.39     69.41 o
  -6   1  10      883.09      868.55     80.97 o
  -5   1  10      987.75     1021.82     84.83 o
  -4   1  10      846.50      859.87     80.01 o
  -3   1  10      141.30      203.40     48.20 o
  -2   1  10     1655.87     1671.37     99.77 o
  -1   1  10      118.86      138.81     48.20 o
   0   1  10       26.64       70.37     43.38 o
   1   1  10      487.48      647.80     80.97 o
  -7   2  10      187.42      228.46     52.06 o
  -6   2  10      149.56      108.93     43.38 o
  -5   2  10       58.00       42.42     32.78 o
  -4   2  10       12.12       55.91     34.70 o
  -3   2  10      992.57     1004.47     89.65 o
  -2   2  10     1365.71     1366.05     73.38 o
  -1   2  10       50.09       30.11     26.85 o
   0   2  10      681.83      749.01     83.87 o
  -6   3  10      300.94      244.85     53.02 o
  -5   3  10     1071.32      992.90     85.79 o
  -4   3  10       82.68      101.22     44.34 o
  -3   3  10     2340.74     2256.68    131.10 o
  -2   3  10      322.49      284.87     43.49 o
  -1   3  10      299.35      293.95     42.80 o
   0   3  10      406.59      396.20     71.33 o
   1   3  10      423.44      418.37     76.15 o
  -6   4  10     2073.58     2265.36    129.17 o
  -5   4  10      223.45      214.97     52.06 o
  -4   4  10     1573.74     1812.29    115.68 o
  -3   4  10     2876.98     3083.78    156.16 o
  -2   4  10      308.29      279.17     77.60 o
  -1   4  10      942.79      970.53     66.80 o
   0   4  10      133.22      194.72     63.62 o
   1   4  10       42.10       62.66     53.02 o
   2   4  10      936.89      976.51    107.97 o
   3   4  10      211.07      195.69     67.48 o
  -6   5  10      329.15      321.97     57.84 o
  -5   5  10      269.95      323.90     60.73 o
  -4   5  10     1696.82     1721.67    114.71 o
  -3   5  10      235.68      212.08     52.06 o
  -2   5  10      617.52      720.31     75.67 o
  -1   5  10     1442.18     1613.70    120.50 o
   0   5  10      278.10      247.74     64.59 o
   1   5  10       95.47      149.42     62.66 o
   2   5  10      483.31      546.58     90.61 o
   3   5  10      131.60      122.43     65.55 o
  -6   6  10      145.22      160.98     50.13 o
  -5   6  10        3.28        0.00     29.88 o
  -4   6  10      467.37      400.05     65.55 o
  -3   6  10      637.78      633.34     77.12 o
  -2   6  10      277.73      292.09     68.44 o
  -1   6  10      114.94      209.18     61.69 o
   0   6  10     1564.71     1754.45    132.07 o
   1   6  10     1671.83     1632.98    129.17 o
   2   6  10       30.33       16.39     52.06 o
   3   6  10      322.46      306.55     81.94 o
  -6   7  10      249.46      341.25     61.69 o
  -5   7  10     1135.78     1190.52     97.36 o
  -4   7  10      237.10      230.39     53.98 o
  -2   7  10      709.45      749.01     91.58 o
  -1   7  10      411.06      421.26     76.15 o
   0   7  10      490.21      469.46     81.94 o
   1   7  10      740.02      800.10     99.29 o
   2   7  10      646.15      623.70     97.36 o
  -9   8  10       55.05       47.24     44.34 o
  -6   8  10     2419.17     2685.65    148.45 o
  -2   8  10      732.42      796.25     96.40 o
  -1   8  10     1365.71     1384.28    119.53 o
   0   8  10      229.29      175.44     64.59 o
   1   8  10      113.93       17.35     54.95 o
   2   8  10      754.34      724.91    104.11 o
  -2   9  10       52.33      133.03     61.69 o
  -1   9  10     1444.59     1232.93    117.61 o
   0   9  10      484.62      294.01     74.23 o
   1   9  10       24.86        5.78     47.24 o
   2   9  10      641.49      649.72    100.25 o
  -8  10  10      323.33      295.94     63.62 o
  -2  10  10      631.99      846.38    104.11 o
  -1  10  10      171.77      189.90     64.59 o
   0  10  10     1243.63     1008.32    112.79 o
   1  10  10      177.01      181.23     68.44 o
   2  10  10       44.55        2.89     59.77 o
  -8  11  10      253.29      240.03     60.73 o
  -2  11  10     1501.98     1688.90    138.81 o
  -1  11  10      140.38      180.26     64.59 o
   0  11  10      496.39      441.50     86.76 o
   1  11  10      740.53      802.03    106.04 o
   2  11  10       27.82        0.00     55.91 o
  -7  12  10      138.29      178.34     53.98 o
  -2  12  10      500.79      449.22     87.72 o
  -1  12  10      924.32      831.92    107.00 o
   0  12  10       45.49       20.24     55.91 o
   1  12  10      239.03      203.40     76.15 o
  -7  13  10      208.38      161.95     58.80 o
  -2  13  10       99.81       52.06     59.77 o
  -1  13  10      331.79      451.14     88.69 o
   0  13  10       99.06       99.29     65.55 o
   1  13  10      225.53      302.69     81.94 o
  -7  14  10      305.55      408.73     69.41 o
  -2  14  10      242.37      283.41     81.94 o
  -1  14  10       87.05       53.98     59.77 o
   0  14  10      445.37      467.53     95.43 o
  -6  15  10      153.35      158.09     53.02 o
  -2  15  10       62.09       71.33     66.51 o
  -1  15  10      214.13       98.33     66.51 o
  -2  16  10      158.95      207.26     83.87 o
  -4 -12  11       64.04       26.99     40.49 o
  -3 -12  11      415.36      299.80     61.69 o
  -2 -12  11      266.43      346.07     69.41 o
  -5 -11  11        2.82        0.00     29.88 o
  -4 -11  11      174.43      125.32     50.13 o
  -3 -11  11      299.73      346.07     64.59 o
  -2 -11  11       71.57       78.08     45.31 o
  -1 -11  11      332.97      418.37     69.41 o
  -6 -10  11     1027.27     1103.76    100.25 o
  -5 -10  11       83.65      111.82     49.16 o
  -4 -10  11      512.49      544.65     74.23 o
  -3 -10  11      159.15      162.91     53.02 o
  -2 -10  11      490.06      421.26     68.44 o
  -1 -10  11      413.91      397.16     70.37 o
   0 -10  11       75.88       22.17     36.63 o
  -7  -9  11      644.03      540.79     77.12 o
  -6  -9  11       40.92      138.81     47.24 o
  -5  -9  11     2221.39     2177.63    136.89 o
  -4  -9  11      214.84      131.10     50.13 o
  -3  -9  11       28.78        0.00     36.63 o
  -2  -9  11     1021.25     1037.24     97.36 o
  -1  -9  11      459.40      503.20     74.23 o
   0  -9  11       17.25       99.29     49.16 o
  -7  -8  11      278.67      226.54     43.38 o
  -6  -8  11      339.43      286.30     62.66 o
  -5  -8  11      229.56      182.19     54.95 o
  -4  -8  11       74.59      104.11     48.20 o
  -3  -8  11       70.60       87.72     44.34 o
  -2  -8  11     1004.59      945.67     93.51 o
  -1  -8  11       33.84        6.75     37.60 o
   0  -8  11     1007.73     1014.11     98.33 o
  -7  -7  11      427.04      410.66     53.02 o
  -6  -7  11      107.79      110.86     43.38 o
  -5  -7  11      267.44      217.86     58.80 o
  -4  -7  11      255.31      377.88     66.51 o
  -3  -7  11      590.40      590.92     76.15 o
  -2  -7  11      163.55      192.80     56.87 o
  -1  -7  11     1020.77      895.54     90.61 o
   0  -7  11       63.14      133.03     52.06 o
  -8  -6  11      717.86     1007.36     73.26 o
  -7  -6  11      290.98      298.83     46.27 o
  -6  -6  11     2375.25     2456.22    143.63 o
  -5  -6  11      801.61      752.87     83.87 o
  -4  -6  11     1244.05     1228.11     97.36 o
  -3  -6  11      840.12      710.45     80.97 o
  -2  -6  11       91.69      124.35     49.16 o
  -1  -6  11      505.53      488.74     73.26 o
   0  -6  11      197.02      203.40     56.87 o
   1  -6  11       31.78       80.01     50.13 o
  -8  -5  11      958.38      909.03     70.37 o
  -7  -5  11      574.42      586.10     57.84 o
  -6  -5  11       85.29      147.49     49.16 o
  -5  -5  11      470.28      423.19     65.55 o
  -4  -5  11      747.55      811.67     84.83 o
  -3  -5  11      345.82      354.75     64.59 o
  -2  -5  11      462.05      480.06     69.41 o
  -1  -5  11      562.01      371.13     67.48 o
   0  -5  11      101.60       99.29     48.20 o
   1  -5  11     1168.68     1243.54    109.89 o
  -8  -4  11      373.04      411.62     52.06 o
  -7  -4  11      340.82      317.15     47.24 o
  -6  -4  11       23.18        0.00     32.78 o
  -5  -4  11       81.16       81.94     43.38 o
  -4  -4  11      885.57      819.38     84.83 o
  -3  -4  11      371.91      400.05     64.59 o
  -2  -4  11      550.24      498.38     72.30 o
  -1  -4  11       31.77       39.52     40.49 o
   0  -4  11       38.48       73.26     46.27 o
   1  -4  11        4.26        0.00     41.45 o
  -8  -3  11      142.33      150.38     51.09 o
  -7  -3  11      580.72      543.69     74.23 o
  -6  -3  11      242.11      276.66     59.77 o
  -5  -3  11      908.02      863.73     87.72 o
  -4  -3  11      697.36      725.88     81.94 o
  -3  -3  11      648.20      785.64     85.79 o
  -2  -3  11      445.09      448.25     67.48 o
  -1  -3  11        5.51       25.06     40.49 o
   0  -3  11        0.82        0.00     35.67 o
   1  -3  11        6.20       28.92     42.42 o
  -7  -2  11      185.68      186.05     53.98 o
  -6  -2  11      437.51      348.96     62.66 o
  -5  -2  11      113.16      128.21     47.24 o
  -4  -2  11      514.43      791.43     84.83 o
  -3  -2  11     1036.70     1097.97     98.33 o
  -2  -2  11      246.20      126.28     47.24 o
  -1  -2  11        6.73        0.00     34.70 o
   0  -2  11       81.66       78.08     47.24 o
   1  -2  11       30.12        0.00     43.38 o
  -7  -1  11      238.76      222.68     54.95 o
  -6  -1  11      180.65      173.52     53.02 o
  -5  -1  11      166.12      129.17     47.24 o
  -4  -1  11      483.07      421.26     67.48 o
  -3  -1  11      341.16      405.84     65.55 o
  -2  -1  11       51.52       62.66     41.45 o
  -1  -1  11      101.89       49.16     44.34 o
   0  -1  11       45.97       54.95     46.27 o
   1  -1  11       44.17      141.71     56.87 o
  -7   0  11      112.80      162.91     50.13 o
  -6   0  11       49.64        5.78     37.60 o
  -5   0  11       12.45       23.14     33.74 o
  -4   0  11      129.76       91.58     45.31 o
  -3   0  11      279.45      255.46     56.87 o
  -2   0  11       42.03       39.52     39.52 o
  -1   0  11      240.29      307.51     66.51 o
   0   0  11      357.79      294.01     63.62 o
   1   0  11      456.66      323.90     69.41 o
  -7   1  11      222.88      225.57     54.95 o
  -6   1  11      164.03      160.02     49.16 o
  -5   1  11      145.53      176.41     49.16 o
  -4   1  11      470.41      437.65     67.48 o
  -3   1  11      312.11      404.87     67.48 o
  -2   1  11       83.79       82.90     43.38 o
  -1   1  11       70.28       48.20     40.49 o
   0   1  11       39.44       74.23     48.20 o
  -7   2  11      193.13      202.44     53.98 o
  -6   2  11      407.91      401.98     66.51 o
  -5   2  11      116.61       93.51     46.27 o
  -4   2  11      503.02      607.31     77.12 o
  -3   2  11     1081.25     1244.50    103.15 o
  -2   2  11      188.47      256.42     61.69 o
  -1   2  11       21.98       32.78     40.49 o
  -7   3  11      556.76      518.62     73.26 o
  -6   3  11      251.68      350.89     63.62 o
  -5   3  11      905.75     1017.96     95.43 o
  -4   3  11      758.04      755.76     84.83 o
  -3   3  11      646.18      761.55     87.72 o
  -2   3  11      517.49      462.71     73.26 o
  -1   3  11       24.13       17.35     36.63 o
  -6   4  11       24.71       74.23     42.42 o
  -5   4  11       79.08      124.35     50.13 o
  -4   4  11      853.82      825.17     86.76 o
  -3   4  11      435.32      572.60     76.15 o
  -2   4  11      487.94      522.23     56.84 o
  -6   5  11       99.26      158.09     53.02 o
  -5   5  11      472.80      614.06     80.01 o
  -4   5  11      728.34      600.56     80.01 o
  -3   5  11      264.20      246.78     61.69 o
  -2   5  11      497.13      481.99     80.97 o
  -1   5  11      510.32      558.15     86.76 o
   0   5  11       85.18       75.19     57.84 o
  -6   6  11     2323.66     2480.32    146.53 o
  -5   6  11      804.08      875.30     89.65 o
  -4   6  11     1241.96     1233.90    102.18 o
  -2   6  11       91.17       43.38     53.02 o
  -1   6  11      550.67      521.51     85.79 o
   0   6  11      191.38      171.59     68.44 o
   1   6  11       33.23        8.68     58.80 o
  -6   7  11      102.92       76.15     48.20 o
  -5   7  11      250.42      106.04     53.02 o
  -2   7  11      224.03      262.20     73.26 o
  -1   7  11     1034.68      944.70    106.04 o
   0   7  11       80.32       80.01     60.73 o
  -2   8  11      920.54      904.21    107.97 o
  -1   8  11       21.23        0.00     52.06 o
   0   8  11     1007.64      913.85    110.86 o
  -2   9  11      968.05     1013.14    113.75 o
  -1   9  11      405.70      286.30     78.08 o
   0   9  11       20.69       30.85     58.80 o
  -2  10  11      581.75      626.59     98.33 o
  -1  10  11      465.34      423.19     86.76 o
   0  10  11       71.89       84.83     63.62 o
  -2  11  11       88.13       93.51     66.51 o
  -1  11  11      319.47      268.95     80.97 o
  -2  12  11      226.29      251.60     80.01 o
[truncated: 1,964 more chars]
